# Supplementary material for: 6-Butyl-5-(4-methyl­phen­oxy)-3-phenyl-3H-1,2,3-triazolo[4,5-d]pyrimidin-7(6H)-one
Source: Acta Crystallogr Sect E Struct Rep Online. 2010 Oct 31;66(Pt 11):o2990–1. doi: 10.1107/S160053681004300X (PMC3009374; doi:10.1107/S160053681004300X)
Supplement: Supplementary file 1 [file e-66-o2990-sup1.cif]

##############################################################################
###                                                                        ###
###        Electronic paper (Acta Crystallographica Section E)             ###
###                                                                        ###
##############################################################################
#                                                                            #
# This CIF contains the data in a paper accepted for publication in Acta     #
# Crystallographica Section E. It conforms to the requirements of Notes      #
# for Authors for Section E, and has been peer reviewed under the auspices   #
# of the IUCr Commission on Journals.                                        #
#                                                                            #
# Full details of the Crystallographic Information File format               #
# are given in the paper "The Crystallographic Information File (CIF):       #
# a New Standard Archive File for Crystallography" by S. R. Hall, F. H.      #
# Allen and I. D. Brown [Acta Cryst. (1991), A47, 655-685].                  #
#                                                                            #
# The current version of the core CIF dictionary is obtainable from          #
# ftp://ftp.iucr.org/pub/cif_core.dic. The current version number is 2.4.    #
#                                                                            #
# Software is freely available for graphical display of the structure(s) in  #
# this CIF.  For information consult the CIF home page http://www.iucr.org/  #
# cif/home.html                                                              #
#                                                                            #
# This file may be used for bona fide research purposes within the           #
# scientific community so long as proper attribution is given to the journal # 
# article from which it was obtained.                                        #
#                                                                            #
##############################################################################
                                             
data_global
_audit_creation_method     SHELXL-97
_journal_date_recd_electronic     2010-10-09
_journal_date_accepted     2010-10-22
_journal_name_full     'Acta Crystallographica, Section E'
_journal_year     2010
_journal_volume     66
_journal_issue     11
_journal_page_first     o2990
_journal_page_last     o2991
_journal_paper_category     QO
_journal_coeditor_code     RZ2502
_publ_contact_author_name     'Prof. Zeng Xiao-Hua'
_publ_contact_author_address
; Center of Oncology,
  People hospital affiliated with YunYang Medical College,
  Shi Yan 442000, P.R. China
;
_publ_contact_author_email     zengken@126.com
_publ_contact_author_fax     '86 719 8875328'
_publ_contact_author_phone     '86 719 8875301'
_publ_section_title
;\
6-Butyl-5-(4-methylphenoxy)-3-phenyl-3<i>H</i>-1,2,3-triazolo[4,5-<i>d</i>]\
pyrimidin-7(6<i>H</i>)-one
;
loop_
    _publ_author_name
    _publ_author_footnote
    _publ_author_address
    'Wang, Hong-Mei' .
; Institute of Medicinal Chemistry, Hubei Medical University, Shiyan 442000
  People's Republic of China
;
    'Deng, Shou-Heng' .
; Center of Oncology,
  People's Hospital affiliated with Hubei Medical University,
  Shiyan 442000, People's Republic of China
;
    'Zeng, Xiao-Hua' .
; Institute of Medicinal Chemistry, Hubei Medical University, Shiyan 442000
  People's Republic of China
;
    'Chen, Ping' .
; Center of Oncology,
  People's Hospital affiliated with Hubei Medical University,
  Shiyan 442000, People's Republic of China
;
    'Chen, Li-Li' .
; Institute of Medicinal Chemistry, Hubei Medical University, Shiyan 442000
  People's Republic of China
;
data_I
_chemical_name_systematic
;\
6-Butyl-5-(4-methylphenoxy)-3-phenyl-3<i>H</i>-1,2,3-
triazolo[4,5-<i>d</i>]pyrimidin-7(6<i>H</i>)-one
;
_chemical_name_common     ?
_chemical_formula_moiety     'C21 H21 N5 O2'
_chemical_formula_sum     'C21 H21 N5 O2'
_chemical_formula_iupac     'C21 H21 N5 O2'
_chemical_formula_weight     375.43
_chemical_melting_point     ?
_symmetry_cell_setting     monoclinic
_symmetry_space_group_name_H-M     'P 21/n'
_symmetry_space_group_name_Hall     '-P 2yn'
loop_
    _symmetry_equiv_pos_as_xyz
    'x, y, z'
    '-x+1/2, y+1/2, -z+1/2'
    '-x, -y, -z'
    'x-1/2, -y-1/2, z-1/2'
_cell_length_a     11.0954(10)
_cell_length_b     16.4478(15)
_cell_length_c     11.3484(11)
_cell_angle_alpha     90.00
_cell_angle_beta     107.6430(10)
_cell_angle_gamma     90.00
_cell_volume     1973.6(3)
_cell_formula_units_Z     4
_cell_measurement_reflns_used     6350
_cell_measurement_theta_min     2.25
_cell_measurement_theta_max     25.80
_cell_measurement_temperature     298(2)
_exptl_crystal_description     block
_exptl_crystal_colour     colourless
_exptl_crystal_size_max     0.20
_exptl_crystal_size_mid     0.20
_exptl_crystal_size_min     0.20
_exptl_crystal_density_diffrn     1.263
_exptl_crystal_density_meas     ?
_exptl_crystal_density_method     'not measured'
_exptl_crystal_F_000     792
_exptl_absorpt_coefficient_mu     0.085
_exptl_absorpt_correction_type     multi-scan
_exptl_absorpt_process_details     '(SADABS; Sheldrick, 1996)'
_exptl_absorpt_correction_T_min     0.983
_exptl_absorpt_correction_T_max     0.985
_exptl_special_details
;
;
_diffrn_ambient_temperature     298(2)
_diffrn_radiation_type     MoK\a
_diffrn_radiation_wavelength     0.71073
_diffrn_radiation_source     'fine-focus sealed tube'
_diffrn_radiation_monochromator     graphite
_diffrn_measurement_device_type     'Bruker SMART CCD area-detector'
_diffrn_measurement_method     '\f and \w scans'
_diffrn_detector_area_resol_mean     ?
_diffrn_reflns_number     20458
_diffrn_reflns_av_R_equivalents     0.0548
_diffrn_reflns_av_sigmaI/netI     0.0313
_diffrn_reflns_theta_min     2.25
_diffrn_reflns_theta_max     26.00
_diffrn_reflns_theta_full     26.00
_diffrn_measured_fraction_theta_max     1.000
_diffrn_measured_fraction_theta_full     1.000
_diffrn_reflns_limit_h_min     -13
_diffrn_reflns_limit_h_max     13
_diffrn_reflns_limit_k_min     -20
_diffrn_reflns_limit_k_max     20
_diffrn_reflns_limit_l_min     -13
_diffrn_reflns_limit_l_max     13
_diffrn_standards_number     ?
_diffrn_standards_interval_count     ?
_diffrn_standards_interval_time     ?
_diffrn_standards_decay_%     ?
_refine_special_details
;
Refinement of <i>F</i>^2^ against ALL reflections. The weighted <i>R</i>-factor
<i>wR</i> and goodness of fit <i>S</i> are based on <i>F</i>^2^, conventional
<i>R</i>-factors <i>R</i> are based on <i>F</i>, with <i>F</i> set to zero for
negative <i>F</i>^2^. The threshold expression of <i>F</i>^2^ >
\s(<i>F</i>^2^) is used only for calculating <i>R</i>-factors(gt) <i>etc</i>.
and is not relevant to the choice of reflections for refinement.
<i>R</i>-factors based on <i>F</i>^2^ are statistically about twice as large
as those based on <i>F</i>, and <i>R</i>- factors based on ALL data will be
even larger.
;
_reflns_number_total     3876
_reflns_number_gt     2663
_reflns_threshold_expression     I>2\s(I)
_refine_ls_structure_factor_coef     Fsqd
_refine_ls_matrix_type     full
_refine_ls_R_factor_all     0.0719
_refine_ls_R_factor_gt     0.0541
_refine_ls_wR_factor_gt     0.1720
_refine_ls_wR_factor_ref     0.1822
_refine_ls_goodness_of_fit_ref     1.078
_refine_ls_restrained_S_all     1.157
_refine_ls_number_reflns     3876
_refine_ls_number_parameters     293
_refine_ls_number_restraints     11
_refine_ls_hydrogen_treatment     constr
_refine_ls_weighting_scheme     calc
_refine_ls_weighting_details
         'calc w=1/[\s^2^(Fo^2^)+(0.1122P)^2^+0.0419P] where P=(Fo^2^+2Fc^2^)/3'
_atom_sites_solution_hydrogens     geom
_atom_sites_solution_primary     direct
_atom_sites_solution_secondary     difmap
_refine_ls_shift/su_max     0.000
_refine_ls_shift/su_mean     0.000
_refine_diff_density_max     0.561
_refine_diff_density_min     -0.239
_refine_ls_extinction_method     none
_refine_ls_extinction_coef     ?
loop_
    _atom_type_symbol
    _atom_type_description
    _atom_type_scat_dispersion_real
    _atom_type_scat_dispersion_imag
    _atom_type_scat_source
    'C' 'C' 0.0033 0.0016
                         'International Tables Vol C Tables 4.2.6.8 and 6.1.1.4'
    'H' 'H' 0.0000 0.0000
                         'International Tables Vol C Tables 4.2.6.8 and 6.1.1.4'
    'N' 'N' 0.0061 0.0033
                         'International Tables Vol C Tables 4.2.6.8 and 6.1.1.4'
    'O' 'O' 0.0106 0.0060
                         'International Tables Vol C Tables 4.2.6.8 and 6.1.1.4'
_computing_data_collection     'SMART (Bruker, 2001)'
_computing_cell_refinement     'SAINT (Bruker, 2001)'
_computing_data_reduction     'SAINT (Bruker, 2001)'
_computing_structure_solution     'SHELXS97 (Sheldrick, 2008)'
_computing_structure_refinement     'SHELXL97 (Sheldrick, 2008)'
_computing_molecular_graphics     'PLATON (Spek, 2009)'
_computing_publication_material     'SHELXTL (Sheldrick, 2008)'
loop_
    _atom_site_type_symbol
    _atom_site_label
    _atom_site_fract_x
    _atom_site_fract_y
    _atom_site_fract_z
    _atom_site_U_iso_or_equiv
    _atom_site_adp_type
    _atom_site_calc_flag
    _atom_site_refinement_flags
    _atom_site_occupancy
    _atom_site_disorder_assembly
    _atom_site_disorder_group
    C C1 0.42419(17) 0.24051(13) 0.45138(17) 0.0654(5) Uani d . 1 . .
    C C2 0.5223(2) 0.26001(14) 0.5541(2) 0.0797(6) Uani d . 1 . .
    H H2 0.5810 0.2208 0.5936 0.096 Uiso calc R 1 . .
    C C3 0.5326(2) 0.33854(15) 0.5978(2) 0.0904(7) Uani d . 1 . .
    H H3 0.5980 0.3523 0.6682 0.108 Uiso calc R 1 . .
    C C4 0.4468(3) 0.39682(15) 0.5381(3) 0.0909(7) Uani d . 1 . .
    H H4 0.4543 0.4499 0.5677 0.109 Uiso calc R 1 . .
    C C5 0.3502(2) 0.37608(16) 0.4348(3) 0.0923(7) Uani d . 1 . .
    H H5 0.2922 0.4154 0.3942 0.111 Uiso calc R 1 . .
    C C6 0.3380(2) 0.29824(14) 0.3907(2) 0.0764(6) Uani d . 1 . .
    H H6 0.2723 0.2845 0.3205 0.092 Uiso calc R 1 . .
    C C7 0.49373(17) 0.10245(12) 0.39629(16) 0.0616(5) Uani d . 1 A .
    C C8 0.42311(18) 0.03487(12) 0.34748(17) 0.0659(5) Uani d . 1 . .
    C C9 0.4821(2) -0.03604(13) 0.31905(17) 0.0681(5) Uani d . 1 A .
    C C10 0.67331(18) 0.04538(13) 0.39924(17) 0.0670(5) Uani d . 1 A .
    C C11 0.6857(6) -0.0970(5) 0.3246(5) 0.0795(18) Uani d PD 0.77 A 1
    H H11A 0.6320 -0.1448 0.3109 0.095 Uiso calc PR 0.77 A 1
    H H11B 0.7589 -0.1073 0.3956 0.095 Uiso calc PR 0.77 A 1
    C C12 0.7294(5) -0.0808(4) 0.2082(5) 0.138(2) Uani d PD 0.77 A 1
    H H12A 0.7829 -0.0328 0.2238 0.166 Uiso calc PR 0.77 A 1
    H H12B 0.7810 -0.1263 0.1980 0.166 Uiso calc PR 0.77 A 1
    C C13 0.6379(6) -0.0699(3) 0.1027(5) 0.149(2) Uani d PD 0.77 A 1
    H H13A 0.6006 -0.0168 0.1050 0.179 Uiso calc PR 0.77 A 1
    H H13B 0.5726 -0.1101 0.0979 0.179 Uiso calc PR 0.77 A 1
    C C14 0.6776(10) -0.0757(5) -0.0175(6) 0.142(4) Uani d PD 0.77 A 1
    H H14A 0.7472 -0.0395 -0.0114 0.213 Uiso calc PR 0.77 A 1
    H H14B 0.6074 -0.0606 -0.0874 0.213 Uiso calc PR 0.77 A 1
    H H14C 0.7026 -0.1304 -0.0279 0.213 Uiso calc PR 0.77 A 1
    C C11' 0.704(2) -0.0825(18) 0.3141(15) 0.104(10) Uani d PD 0.23 A 2
    H H11C 0.7847 -0.0555 0.3291 0.125 Uiso calc PR 0.23 A 2
    H H11D 0.7168 -0.1296 0.3679 0.125 Uiso calc PR 0.23 A 2
    C C12' 0.6617(12) -0.1107(8) 0.1849(10) 0.081(3) Uani d PD 0.23 A 2
    H H12C 0.6172 -0.1610 0.1880 0.097 Uiso calc PR 0.23 A 2
    H H12D 0.5967 -0.0720 0.1431 0.097 Uiso calc PR 0.23 A 2
    C C13' 0.7276(11) -0.1267(7) 0.0973(8) 0.104(4) Uani d PD 0.23 A 2
    H H13C 0.8104 -0.1024 0.1329 0.125 Uiso calc PR 0.23 A 2
    H H13D 0.7414 -0.1850 0.1015 0.125 Uiso calc PR 0.23 A 2
    C C14' 0.695(2) -0.1081(15) -0.0281(18) 0.101(6) Uani d PD 0.23 A 2
    H H14D 0.6086 -0.1234 -0.0676 0.152 Uiso calc PR 0.23 A 2
    H H14E 0.7492 -0.1374 -0.0650 0.152 Uiso calc PR 0.23 A 2
    H H14F 0.7046 -0.0508 -0.0381 0.152 Uiso calc PR 0.23 A 2
    C C15 0.87510(18) 0.10857(13) 0.4721(2) 0.0717(6) Uani d . 1 A .
    C C16 0.9372(2) 0.14531(16) 0.4005(2) 0.0856(7) Uani d . 1 . .
    H H16 0.9238 0.1289 0.3191 0.103 Uiso calc R 1 . .
    C C17 1.0212(2) 0.20782(16) 0.4509(2) 0.0895(7) Uani d . 1 . .
    H H17 1.0632 0.2338 0.4020 0.107 Uiso calc R 1 . .
    C C18 1.04316(19) 0.23192(14) 0.5710(2) 0.0809(6) Uani d . 1 . .
    C C19 0.9782(2) 0.19289(17) 0.6399(2) 0.0904(7) Uani d . 1 . .
    H H19 0.9913 0.2088 0.7215 0.108 Uiso calc R 1 . .
    C C20 0.8938(2) 0.13042(16) 0.5914(2) 0.0865(7) Uani d . 1 . .
    H H20 0.8511 0.1042 0.6396 0.104 Uiso calc R 1 . .
    C C21 1.1367(3) 0.29832(18) 0.6258(3) 0.1124(9) Uani d . 1 . .
    H H21A 1.2173 0.2847 0.6163 0.169 Uiso calc R 1 . .
    H H21B 1.1449 0.3040 0.7121 0.169 Uiso calc R 1 . .
    H H21C 1.1074 0.3486 0.5840 0.169 Uiso calc R 1 . .
    N N1 0.40888(13) 0.15838(10) 0.40749(14) 0.0651(4) Uani d . 1 . .
    N N2 0.28911(15) 0.12506(12) 0.36653(17) 0.0760(5) Uani d . 1 . .
    N N3 0.29856(15) 0.05057(12) 0.33090(16) 0.0763(5) Uani d . 1 . .
    N N4 0.61476(15) -0.02544(10) 0.34970(14) 0.0686(5) Uani d D 1 . .
    N N5 0.62063(14) 0.11114(10) 0.42446(15) 0.0660(4) Uani d . 1 . .
    O O1 0.43198(15) -0.09929(10) 0.27448(15) 0.0877(5) Uani d . 1 . .
    O O2 0.79833(13) 0.04150(9) 0.41997(15) 0.0840(5) Uani d . 1 . .
loop_
    _atom_site_aniso_label
    _atom_site_aniso_U_11
    _atom_site_aniso_U_22
    _atom_site_aniso_U_33
    _atom_site_aniso_U_12
    _atom_site_aniso_U_13
    _atom_site_aniso_U_23
    C1 0.0492(10) 0.0861(14) 0.0599(11) 0.0031(9) 0.0152(8) 0.0080(10)
    C2 0.0634(12) 0.0853(15) 0.0760(14) 0.0001(11) -0.0002(10) 0.0097(11)
    C3 0.0771(15) 0.0954(17) 0.0843(15) -0.0114(13) 0.0029(12) 0.0014(13)
    C4 0.0866(17) 0.0855(15) 0.1014(19) -0.0009(13) 0.0299(14) 0.0018(13)
    C5 0.0803(16) 0.0996(18) 0.0938(18) 0.0185(13) 0.0215(13) 0.0128(14)
    C6 0.0601(12) 0.0930(16) 0.0707(13) 0.0125(10) 0.0115(10) 0.0046(11)
    C7 0.0500(10) 0.0810(12) 0.0489(10) -0.0003(9) 0.0079(7) 0.0085(8)
    C8 0.0558(11) 0.0851(13) 0.0507(10) -0.0027(9) 0.0068(8) 0.0085(9)
    C9 0.0658(12) 0.0824(14) 0.0495(10) -0.0053(10) 0.0074(8) 0.0065(9)
    C10 0.0532(11) 0.0879(14) 0.0570(11) 0.0019(10) 0.0121(8) 0.0019(10)
    C11 0.075(2) 0.086(3) 0.076(3) 0.011(3) 0.020(2) -0.004(2)
    C12 0.111(4) 0.156(5) 0.147(5) -0.007(3) 0.038(4) -0.070(4)
    C13 0.205(6) 0.147(4) 0.114(3) 0.064(4) 0.077(4) 0.047(3)
    C14 0.200(8) 0.147(7) 0.095(4) -0.014(5) 0.069(4) 0.014(4)
    C11' 0.129(17) 0.097(15) 0.105(15) -0.015(10) 0.064(12) -0.019(10)
    C12' 0.077(7) 0.097(8) 0.069(7) -0.011(6) 0.022(6) -0.018(6)
    C13' 0.115(10) 0.090(7) 0.097(9) 0.002(7) 0.015(7) -0.010(6)
    C14' 0.090(10) 0.108(15) 0.106(12) -0.014(9) 0.030(8) 0.001(9)
    C15 0.0446(10) 0.0929(14) 0.0758(13) 0.0081(10) 0.0154(9) -0.0068(11)
    C16 0.0669(13) 0.1198(18) 0.0734(14) 0.0020(13) 0.0264(11) -0.0123(13)
    C17 0.0689(14) 0.1146(18) 0.0916(17) -0.0009(13) 0.0341(12) -0.0005(14)
    C18 0.0544(11) 0.0949(15) 0.0930(16) 0.0076(11) 0.0217(11) -0.0096(12)
    C19 0.0702(14) 0.127(2) 0.0742(14) -0.0021(13) 0.0221(11) -0.0188(13)
    C20 0.0644(13) 0.1234(19) 0.0741(15) -0.0102(13) 0.0247(11) -0.0068(13)
    C21 0.0855(18) 0.119(2) 0.133(2) -0.0136(16) 0.0334(17) -0.0260(18)
    N1 0.0459(8) 0.0832(11) 0.0604(9) 0.0038(8) 0.0072(7) 0.0055(8)
    N2 0.0471(9) 0.0998(13) 0.0749(11) -0.0033(8) 0.0091(8) 0.0027(9)
    N3 0.0534(10) 0.0983(13) 0.0695(10) -0.0053(9) 0.0072(8) 0.0046(9)
    N4 0.0641(10) 0.0817(11) 0.0557(9) 0.0031(8) 0.0118(7) 0.0001(8)
    N5 0.0480(9) 0.0836(11) 0.0630(9) 0.0007(8) 0.0116(7) 0.0018(8)
    O1 0.0859(11) 0.0879(11) 0.0802(10) -0.0134(8) 0.0117(8) -0.0049(8)
    O2 0.0526(8) 0.1000(11) 0.0981(11) 0.0020(7) 0.0209(7) -0.0187(8)
_geom_special_details
;
All e.s.d.'s (except the e.s.d. in the dihedral angle between two l.s. planes)
are estimated using the full covariance matrix. The cell e.s.d.'s are taken
into account individually in the estimation of e.s.d.'s in distances, angles
and torsion angles; correlations between e.s.d.'s in cell parameters are only
used when they are defined by crystal symmetry. An approximate (isotropic)
treatment of cell e.s.d.'s is used for estimating e.s.d.'s involving l.s.
planes.
;
loop_
    _geom_bond_atom_site_label_1
    _geom_bond_atom_site_label_2
    _geom_bond_site_symmetry_2
    _geom_bond_distance
    _geom_bond_publ_flag
    C1 C2 . 1.370(3) ?
    C1 C6 . 1.375(3) ?
    C1 N1 . 1.432(3) ?
    C2 C3 . 1.376(3) ?
    C2 H2 . 0.9300 ?
    C3 C4 . 1.376(3) ?
    C3 H3 . 0.9300 ?
    C4 C5 . 1.371(4) ?
    C4 H4 . 0.9300 ?
    C5 C6 . 1.366(3) ?
    C5 H5 . 0.9300 ?
    C6 H6 . 0.9300 ?
    C7 N1 . 1.349(2) ?
    C7 N5 . 1.354(2) ?
    C7 C8 . 1.376(3) ?
    C8 N3 . 1.362(3) ?
    C8 C9 . 1.422(3) ?
    C9 O1 . 1.215(2) ?
    C9 N4 . 1.416(3) ?
    C10 N5 . 1.302(3) ?
    C10 O2 . 1.336(2) ?
    C10 N4 . 1.369(3) ?
    C11 N4 . 1.491(4) ?
    C11 C12 . 1.562(8) ?
    C11 H11A . 0.9700 ?
    C11 H11B . 0.9700 ?
    C12 C13 . 1.326(6) ?
    C12 H12A . 0.9700 ?
    C12 H12B . 0.9700 ?
    C13 C14 . 1.559(7) ?
    C13 H13A . 0.9700 ?
    C13 H13B . 0.9700 ?
    C14 H14A . 0.9600 ?
    C14 H14B . 0.9600 ?
    C14 H14C . 0.9600 ?
    C11' C12' . 1.473(10) ?
    C11' N4 . 1.502(10) ?
    C11' H11C . 0.9700 ?
    C11' H11D . 0.9700 ?
    C12' C13' . 1.426(9) ?
    C12' H12C . 0.9700 ?
    C12' H12D . 0.9700 ?
    C13' C14' . 1.39(2) ?
    C13' H13C . 0.9700 ?
    C13' H13D . 0.9700 ?
    C14' H14D . 0.9600 ?
    C14' H14E . 0.9600 ?
    C14' H14F . 0.9600 ?
    C15 C20 . 1.355(3) ?
    C15 C16 . 1.356(3) ?
    C15 O2 . 1.410(3) ?
    C16 C17 . 1.389(3) ?
    C16 H16 . 0.9300 ?
    C17 C18 . 1.369(3) ?
    C17 H17 . 0.9300 ?
    C18 C19 . 1.373(3) ?
    C18 C21 . 1.505(3) ?
    C19 C20 . 1.387(3) ?
    C19 H19 . 0.9300 ?
    C20 H20 . 0.9300 ?
    C21 H21A . 0.9600 ?
    C21 H21B . 0.9600 ?
    C21 H21C . 0.9600 ?
    N1 N2 . 1.381(2) ?
    N2 N3 . 1.304(3) ?
loop_
    _geom_angle_atom_site_label_1
    _geom_angle_atom_site_label_2
    _geom_angle_atom_site_label_3
    _geom_angle_site_symmetry_1
    _geom_angle_site_symmetry_3
    _geom_angle
    _geom_angle_publ_flag
    C2 C1 C6 . . 121.1(2) ?
    C2 C1 N1 . . 119.77(18) ?
    C6 C1 N1 . . 119.07(18) ?
    C1 C2 C3 . . 118.9(2) ?
    C1 C2 H2 . . 120.5 ?
    C3 C2 H2 . . 120.5 ?
    C4 C3 C2 . . 120.5(2) ?
    C4 C3 H3 . . 119.8 ?
    C2 C3 H3 . . 119.8 ?
    C5 C4 C3 . . 119.5(2) ?
    C5 C4 H4 . . 120.2 ?
    C3 C4 H4 . . 120.2 ?
    C6 C5 C4 . . 120.8(2) ?
    C6 C5 H5 . . 119.6 ?
    C4 C5 H5 . . 119.6 ?
    C5 C6 C1 . . 119.1(2) ?
    C5 C6 H6 . . 120.4 ?
    C1 C6 H6 . . 120.4 ?
    N1 C7 N5 . . 127.68(18) ?
    N1 C7 C8 . . 105.08(17) ?
    N5 C7 C8 . . 127.23(19) ?
    N3 C8 C7 . . 109.43(18) ?
    N3 C8 C9 . . 129.96(19) ?
    C7 C8 C9 . . 120.58(19) ?
    O1 C9 N4 . . 121.2(2) ?
    O1 C9 C8 . . 127.7(2) ?
    N4 C9 C8 . . 111.04(18) ?
    N5 C10 O2 . . 120.81(18) ?
    N5 C10 N4 . . 127.48(18) ?
    O2 C10 N4 . . 111.70(18) ?
    N4 C11 C12 . . 110.1(5) ?
    N4 C11 H11A . . 109.6 ?
    C12 C11 H11A . . 109.6 ?
    N4 C11 H11B . . 109.6 ?
    C12 C11 H11B . . 109.6 ?
    H11A C11 H11B . . 108.2 ?
    C13 C12 C11 . . 115.9(5) ?
    C13 C12 H12A . . 108.3 ?
    C11 C12 H12A . . 108.3 ?
    C13 C12 H12B . . 108.3 ?
    C11 C12 H12B . . 108.3 ?
    H12A C12 H12B . . 107.4 ?
    C12 C13 C14 . . 116.1(6) ?
    C12 C13 H13A . . 108.3 ?
    C14 C13 H13A . . 108.3 ?
    C12 C13 H13B . . 108.3 ?
    C14 C13 H13B . . 108.3 ?
    H13A C13 H13B . . 107.4 ?
    C12' C11' N4 . . 115.4(11) ?
    C12' C11' H11C . . 108.4 ?
    N4 C11' H11C . . 108.4 ?
    C12' C11' H11D . . 108.4 ?
    N4 C11' H11D . . 108.4 ?
    H11C C11' H11D . . 107.5 ?
    C13' C12' C11' . . 132.7(14) ?
    C13' C12' H12C . . 104.1 ?
    C11' C12' H12C . . 104.1 ?
    C13' C12' H12D . . 104.1 ?
    C11' C12' H12D . . 104.1 ?
    H12C C12' H12D . . 105.5 ?
    C14' C13' C12' . . 130.0(14) ?
    C14' C13' H13C . . 104.8 ?
    C12' C13' H13C . . 104.8 ?
    C14' C13' H13D . . 104.8 ?
    C12' C13' H13D . . 104.8 ?
    H13C C13' H13D . . 105.8 ?
    C13' C14' H14D . . 109.5 ?
    C13' C14' H14E . . 109.5 ?
    H14D C14' H14E . . 109.5 ?
    C13' C14' H14F . . 109.5 ?
    H14D C14' H14F . . 109.5 ?
    H14E C14' H14F . . 109.5 ?
    C20 C15 C16 . . 121.9(2) ?
    C20 C15 O2 . . 121.1(2) ?
    C16 C15 O2 . . 116.70(19) ?
    C15 C16 C17 . . 118.9(2) ?
    C15 C16 H16 . . 120.6 ?
    C17 C16 H16 . . 120.6 ?
    C18 C17 C16 . . 121.3(2) ?
    C18 C17 H17 . . 119.4 ?
    C16 C17 H17 . . 119.4 ?
    C17 C18 C19 . . 117.8(2) ?
    C17 C18 C21 . . 120.9(2) ?
    C19 C18 C21 . . 121.3(2) ?
    C18 C19 C20 . . 121.9(2) ?
    C18 C19 H19 . . 119.0 ?
    C20 C19 H19 . . 119.0 ?
    C15 C20 C19 . . 118.2(2) ?
    C15 C20 H20 . . 120.9 ?
    C19 C20 H20 . . 120.9 ?
    C18 C21 H21A . . 109.5 ?
    C18 C21 H21B . . 109.5 ?
    H21A C21 H21B . . 109.5 ?
    C18 C21 H21C . . 109.5 ?
    H21A C21 H21C . . 109.5 ?
    H21B C21 H21C . . 109.5 ?
    C7 N1 N2 . . 108.99(17) ?
    C7 N1 C1 . . 131.55(16) ?
    N2 N1 C1 . . 119.47(15) ?
    N3 N2 N1 . . 108.51(16) ?
    N2 N3 C8 . . 107.99(16) ?
    C10 N4 C9 . . 122.28(17) ?
    C10 N4 C11 . . 122.6(4) ?
    C9 N4 C11 . . 115.2(4) ?
    C10 N4 C11' . . 111.9(13) ?
    C9 N4 C11' . . 125.1(12) ?
    C11 N4 C11' . . 13.6(18) ?
    C10 N5 C7 . . 111.38(17) ?
    C10 O2 C15 . . 119.97(16) ?
loop_
    _geom_hbond_atom_site_label_D
    _geom_hbond_atom_site_label_H
    _geom_hbond_atom_site_label_A
    _geom_hbond_site_symmetry_A
    _geom_hbond_distance_DH
    _geom_hbond_distance_HA
    _geom_hbond_distance_DA
    _geom_hbond_angle_DHA
    _geom_hbond_publ_flag
    C12 H12A O2 . 0.97 2.50 3.048(5) 115.7 y
    C2 H2 O1 3_656 0.93 2.53 3.230(3) 132.6 y
    C3 H3 N2 4_666 0.93 2.61 3.535(2) 174 y
