# Supplementary material for: 6-Butyl-5-(4-methyl­phen­oxy)-3-phenyl-3H-1,2,3-triazolo[4,5-d]pyrimidin-7(6H)-one
Source: Acta Crystallogr Sect E Struct Rep Online. 2010 Oct 31;66(Pt 11):o2990–1. doi: 10.1107/S160053681004300X (PMC3009374; doi:10.1107/S160053681004300X)
Supplement: Supplementary file 2 [file e-66-o2990-Isup2.hkl]

# 
# h,k,l, Fc-squared, Fo-squared, sigma(Fo-squared) and status flag 
# 
data_I
_shelx_title ' 100918dm in P2(1)/n' 
_shelx_refln_list_code          4 
_shelx_F_calc_maximum      141.40 
_exptl_crystal_F_000       792.00 
_reflns_d_resolution_high  0.8107 
 
loop_ 
 _symmetry_equiv_pos_as_xyz 
 'x, y, z' 
 '-x+1/2, y+1/2, -z+1/2' 
 '-x, -y, -z' 
 'x-1/2, -y-1/2, z-1/2' 
 
_cell_length_a    11.0954 
_cell_length_b    16.4478 
_cell_length_c    11.3484 
_cell_angle_alpha  90.000 
_cell_angle_beta  107.643 
_cell_angle_gamma  90.000 
 
_shelx_F_squared_multiplier     1.000 
 
loop_ 
 _refln_index_h 
 _refln_index_k 
 _refln_index_l 
 _refln_F_squared_calc 
 _refln_F_squared_meas 
 _refln_F_squared_sigma 
 _refln_observed_status 
   2   0   0     4855.51     4677.67    116.09 o 
   4   0   0      251.09      273.80      6.51 o 
   6   0   0       44.18       53.85      2.33 o 
   8   0   0       59.53       56.24      2.82 o 
  10   0   0      138.58      118.50      4.92 o 
  12   0   0       16.59       15.69      3.38 o 
   1   1   0     6421.74     6283.12    171.86 o 
   2   1   0     6818.99     6659.23    138.62 o 
   3   1   0     2637.67     2991.83     62.66 o 
   4   1   0     1221.39     1366.35     30.91 o 
   5   1   0        9.23       14.37      1.36 o 
   6   1   0        1.40        2.04      0.46 o 
   7   1   0       58.61       57.98      1.81 o 
   8   1   0      468.69      452.10     10.53 o 
   9   1   0       73.07       72.16      2.39 o 
  10   1   0       86.47       80.89      2.78 o 
  11   1   0       59.02       45.78      2.42 o 
  12   1   0        3.04        3.37      1.50 o 
  13   1   0        3.43        4.44      1.98 o 
   0   2   0      976.56     1146.01     40.77 o 
   1   2   0       54.94       59.71      1.74 o 
   2   2   0     9891.16    10152.34    179.91 o 
   3   2   0     7368.62     7782.93    170.15 o 
   4   2   0      273.01      253.92      7.05 o 
   5   2   0      613.13      682.50     18.06 o 
   6   2   0        0.27        0.00      0.39 o 
   7   2   0       19.58       24.73      1.33 o 
   8   2   0       28.51       25.07      1.46 o 
   9   2   0      113.60      101.41      3.24 o 
  10   2   0      126.88      110.05      3.22 o 
  11   2   0       15.23       19.79      2.08 o 
  12   2   0        5.46        7.70      1.68 o 
   1   3   0    10151.62     9830.17    292.17 o 
   2   3   0    10908.93    10548.10    154.35 o 
   3   3   0     1278.40     1434.64     24.13 o 
   4   3   0      961.80     1041.23     19.17 o 
   5   3   0       38.46       36.15      1.26 o 
   6   3   0      722.11      797.17     19.01 o 
   7   3   0      264.64      277.71      5.60 o 
   8   3   0       17.07       17.06      1.30 o 
   9   3   0       68.27       71.15      2.38 o 
  10   3   0      123.47      126.02      3.75 o 
  11   3   0        2.74        3.55      1.34 o 
  12   3   0        6.32        3.63      1.52 o 
   0   4   0     7334.68     7819.66    292.56 o 
   1   4   0     1850.93     1915.52     51.60 o 
   2   4   0      444.45      367.57      7.24 o 
   3   4   0      808.24      950.01     14.88 o 
   4   4   0      887.51     1067.55     26.22 o 
   5   4   0      612.28      657.01     13.79 o 
   6   4   0      166.56      135.46      2.90 o 
   7   4   0       41.00       44.78      1.56 o 
   8   4   0       58.56       57.89      2.04 o 
   9   4   0        0.38        0.00      0.67 o 
  10   4   0        6.99        5.61      1.30 o 
  11   4   0        7.10        6.08      1.43 o 
  12   4   0        8.13        7.46      1.71 o 
   1   5   0     1481.34     1480.78     36.99 o 
   2   5   0        0.78        1.01      0.52 o 
   3   5   0      320.37      343.46      4.69 o 
   4   5   0      570.90      504.86      9.55 o 
   5   5   0     2643.35     2911.29     49.06 o 
   6   5   0        3.20        3.37      0.59 o 
   7   5   0        6.47        4.81      0.73 o 
   8   5   0      160.27      162.40      6.05 o 
   9   5   0        2.53        3.29      1.11 o 
  10   5   0        5.08        3.72      1.23 o 
  11   5   0        2.61        1.71      1.27 o 
  12   5   0        1.93        1.93      1.40 o 
   0   6   0     4018.19     4167.85     97.48 o 
   1   6   0        0.98        2.05      0.29 o 
   2   6   0       53.25       37.48      0.88 o 
   3   6   0     5151.89     5469.60    143.09 o 
   4   6   0      135.65      169.33      3.24 o 
   5   6   0      114.57      141.36      1.98 o 
   6   6   0       28.88       25.17      1.18 o 
   7   6   0      315.33      335.46     13.24 o 
   8   6   0       17.25       12.18      1.48 o 
   9   6   0        6.75        5.18      1.27 o 
  10   6   0        0.39        1.37      1.07 o 
  11   6   0        0.02        0.37      1.20 o 
  12   6   0        1.98        1.86      1.55 o 
   1   7   0        8.03        6.35      0.44 o 
   2   7   0       76.57       77.42      2.55 o 
   3   7   0      431.57      384.01     11.60 o 
   4   7   0      242.98      239.89      4.81 o 
   5   7   0       51.41       51.77      1.84 o 
   6   7   0        1.99        2.98      0.64 o 
   7   7   0        4.29        5.24      1.06 o 
   8   7   0       80.63       83.47      2.96 o 
   9   7   0        9.65        7.06      1.36 o 
  10   7   0        0.27        1.10      1.09 o 
  11   7   0        0.50        0.00      1.11 o 
  12   7   0        0.96        1.48      1.63 o 
   0   8   0      502.48      537.71     13.15 o 
   1   8   0      141.83      176.35      2.86 o 
   2   8   0      455.30      521.71     11.19 o 
   3   8   0     1424.98     1494.04     34.21 o 
   4   8   0      122.63      131.57      3.03 o 
   5   8   0       30.41       22.77      1.02 o 
   6   8   0      204.63      170.36      7.01 o 
   7   8   0      344.45      342.83      4.72 o 
   8   8   0       17.57       13.87      1.61 o 
   9   8   0        1.80        2.63      1.15 o 
  10   8   0        0.26        0.00      1.21 o 
  11   8   0        2.58        4.96      1.74 o 
   1   9   0       66.85       59.04      1.56 o 
   2   9   0      568.60      683.13     11.55 o 
   3   9   0        8.62        7.87      0.62 o 
   4   9   0      105.62      108.83      3.08 o 
   5   9   0       10.46       13.16      0.87 o 
   6   9   0       43.87       42.55      2.21 o 
   7   9   0       10.19       11.82      1.45 o 
   8   9   0      283.13      276.28      5.73 o 
   9   9   0        7.36        7.75      1.64 o 
  10   9   0       10.57       14.10      2.18 o 
  11   9   0        0.53        1.71      1.54 o 
   0  10   0        1.91        0.99      0.49 o 
   1  10   0       95.31      112.66      2.23 o 
   2  10   0       22.61       25.90      1.09 o 
   3  10   0        0.71        0.24      0.40 o 
   4  10   0       39.36       37.34      1.38 o 
   5  10   0       97.03       95.62      2.67 o 
   6  10   0       49.30       47.82      2.18 o 
   7  10   0        0.80        1.55      1.00 o 
   8  10   0      107.93      101.98      3.36 o 
   9  10   0        1.79        2.81      1.36 o 
  10  10   0       13.90       16.04      2.29 o 
  11  10   0        0.09        0.00      1.64 o 
   1  11   0       40.29       37.54      1.52 o 
   2  11   0       14.26       14.60      0.97 o 
   3  11   0        9.07        8.52      0.85 o 
   4  11   0       30.10       31.93      1.56 o 
   5  11   0        0.00        0.11      0.65 o 
   6  11   0        9.28       10.35      1.39 o 
   7  11   0        0.39        1.36      1.07 o 
   8  11   0       18.65       16.19      1.85 o 
   9  11   0        0.19        0.00      1.52 o 
  10  11   0        4.69        3.93      1.69 o 
   0  12   0      476.06      464.56     26.37 o 
   1  12   0       84.30       81.75      3.18 o 
   2  12   0      141.73      129.59      2.80 o 
   3  12   0      168.92      156.32      3.10 o 
   4  12   0        9.73        9.02      1.24 o 
   5  12   0       29.35       32.09      1.72 o 
   6  12   0       71.83       80.34      2.96 o 
   7  12   0        1.40        1.68      1.09 o 
   8  12   0        0.82        0.00      1.14 o 
   9  12   0       11.78       10.48      1.98 o 
  10  12   0        4.29        4.38      1.77 o 
   1  13   0       56.22       53.00      1.97 o 
   2  13   0        0.12        0.25      0.66 o 
   3  13   0       46.64       39.46      2.09 o 
   4  13   0        4.71        3.81      1.08 o 
   5  13   0       24.45       22.88      2.16 o 
   6  13   0       17.73       17.65      2.09 o 
   7  13   0        2.05        1.40      1.29 o 
   8  13   0        0.21        0.00      1.14 o 
   9  13   0        0.08        0.00      1.37 o 
  10  13   0        0.34        0.37      1.66 o 
   0  14   0      373.69      353.08     11.67 o 
   1  14   0       75.74       66.21      2.48 o 
   2  14   0       44.87       44.37      2.31 o 
   3  14   0      114.13      107.03      4.12 o 
   4  14   0        0.39        0.00      0.88 o 
   5  14   0        5.78        8.39      1.60 o 
   6  14   0        0.06        0.00      1.07 o 
   7  14   0        0.55        1.63      1.31 o 
   8  14   0        0.00        1.05      1.47 o 
   9  14   0        3.37        3.77      2.15 o 
   1  15   0       69.61       67.82      2.47 o 
   2  15   0        0.09        0.00      0.88 o 
   3  15   0        0.05        0.31      0.96 o 
   4  15   0        2.26        3.67      1.23 o 
   5  15   0       12.43       12.38      1.97 o 
   6  15   0       10.00        9.92      1.92 o 
   7  15   0        0.56        0.61      1.43 o 
   8  15   0        0.06        0.00      1.41 o 
   0  16   0       47.96       41.09      3.06 o 
   1  16   0        1.53        0.58      1.06 o 
   2  16   0       30.07       31.87      2.26 o 
   3  16   0        0.09        0.00      1.09 o 
   4  16   0        0.38        0.87      1.18 o 
   5  16   0        5.64        5.44      1.69 o 
   6  16   0        1.22        1.72      1.44 o 
   7  16   0        5.59        6.04      1.82 o 
   8  16   0        0.66        0.96      1.62 o 
   1  17   0        8.96        7.37      1.48 o 
   2  17   0        1.59        1.92      1.21 o 
   3  17   0        2.94        4.47      1.39 o 
   4  17   0        0.39        0.37      1.09 o 
   5  17   0        4.01        4.41      1.68 o 
   6  17   0        0.10        0.00      1.49 o 
   7  17   0        0.66        4.15      1.90 o 
   0  18   0        0.73        1.28      1.89 o 
   1  18   0        6.04        9.35      1.90 o 
   2  18   0        0.01        1.30      1.21 o 
   3  18   0        0.49        1.50      1.29 o 
   4  18   0        0.00        0.00      1.25 o 
   5  18   0        1.66        3.67      1.72 o 
   6  18   0        0.30        0.04      1.61 o 
   1  19   0        0.34        1.22      1.40 o 
   2  19   0        0.30        0.03      1.35 o 
   3  19   0        0.00        0.00      1.24 o 
   4  19   0        0.15        2.03      1.68 o 
   0  20   0        7.10       10.44      3.33 o 
   1  20   0        0.12        0.17      1.60 o 
   2  20   0        0.82        1.44      1.69 o 
 -13   0   1       64.73       71.28      5.98 o 
 -11   0   1       99.19      113.11      4.74 o 
  -9   0   1       43.85       57.63      3.08 o 
  -7   0   1       86.78       98.46      3.84 o 
  -5   0   1     1541.94     1630.80     61.45 o 
  -3   0   1     1903.01     2141.90     71.39 o 
  -1   0   1     1798.21     1981.76     98.07 o 
   1   0   1     5792.29     6185.80    128.47 o 
   3   0   1      954.96     1056.64     27.04 o 
   5   0   1     1581.10     2126.63     64.64 o 
   7   0   1      176.09      160.07      4.80 o 
   9   0   1       11.53        8.22      1.63 o 
  11   0   1       30.41       29.88      3.90 o 
 -13   1   1        0.46        0.00      1.34 o 
 -12   1   1       18.11       17.83      1.93 o 
 -11   1   1       63.08       62.64      2.64 o 
 -10   1   1      146.82      130.72      3.30 o 
  -9   1   1      131.48      141.01      3.16 o 
  -8   1   1      102.20      109.74      3.81 o 
  -7   1   1        0.04        0.12      0.45 o 
  -6   1   1     1165.05     1303.35     28.91 o 
  -5   1   1       16.49       24.38      0.88 o 
  -4   1   1      332.45      367.95      8.09 o 
  -3   1   1     1823.17     1838.07     36.45 o 
  -2   1   1        1.68        1.30      0.20 o 
   0   1   1    11224.03    10370.75    554.89 o 
   1   1   1     1359.99     1284.25     18.01 o 
   2   1   1      288.88      394.69      7.11 o 
   3   1   1      658.56      610.57     12.70 o 
   4   1   1     1078.95     1453.01     29.62 o 
   5   1   1       46.60       45.69      1.34 o 
   6   1   1     1406.83     1598.69     36.22 o 
   7   1   1       96.69       89.19      2.24 o 
   8   1   1      128.20      118.23      4.51 o 
   9   1   1        4.36        3.97      0.97 o 
  10   1   1      268.21      267.82      5.30 o 
  11   1   1       22.63       22.11      2.16 o 
  12   1   1        1.76        1.33      1.65 o 
 -13   2   1       21.27       23.52      2.51 o 
 -12   2   1       34.56       45.05      2.80 o 
 -11   2   1       17.29       19.58      1.81 o 
 -10   2   1       11.08       11.79      1.42 o 
  -9   2   1        2.95        5.84      0.99 o 
  -8   2   1      261.38      255.61      5.63 o 
  -7   2   1      116.36      119.05      2.96 o 
  -6   2   1      100.82      144.06      4.82 o 
  -5   2   1      144.39      155.66      3.48 o 
  -4   2   1      194.91      233.83      4.56 o 
  -3   2   1      968.05     1088.72     20.00 o 
  -2   2   1       53.29       77.42      2.26 o 
  -1   2   1        2.45        3.97      0.23 o 
   0   2   1        5.97        5.90      0.49 o 
   1   2   1     3886.84     4055.99     60.56 o 
   2   2   1      599.54      638.93     10.81 o 
   3   2   1      424.82      459.17      9.13 o 
   4   2   1      367.58      465.09      7.80 o 
   5   2   1       87.37      111.55      2.10 o 
   6   2   1       44.05       30.55      1.19 o 
   7   2   1       52.34       51.93      1.77 o 
   8   2   1      300.97      297.15      8.58 o 
   9   2   1        2.11        1.18      0.84 o 
  10   2   1       77.38       74.53      3.08 o 
  11   2   1        0.23        1.39      1.22 o 
  12   2   1        0.30        0.11      1.57 o 
 -13   3   1        1.09        1.38      1.49 o 
 -12   3   1        5.57        7.74      1.63 o 
 -11   3   1        5.20        6.58      1.31 o 
 -10   3   1        0.34        0.00      0.82 o 
  -9   3   1       72.59       79.34      2.48 o 
  -8   3   1        7.60        9.89      1.08 o 
  -7   3   1        0.00        1.02      0.58 o 
  -6   3   1      799.79      903.69     21.20 o 
  -5   3   1       93.76      104.20      2.30 o 
  -4   3   1      208.19      254.13      5.60 o 
  -3   3   1      821.90      799.77     14.82 o 
  -2   3   1      659.40      620.81     13.16 o 
  -1   3   1      838.55      833.52     20.26 o 
   0   3   1       10.93        7.04      0.34 o 
   1   3   1    10741.78    10860.10    187.56 o 
   2   3   1     3562.71     3738.19     53.91 o 
   3   3   1     1124.97     1067.26     14.82 o 
   4   3   1      143.95      139.63      2.85 o 
   5   3   1      448.57      455.38      7.81 o 
   6   3   1      140.35      145.23      4.78 o 
   7   3   1       58.69       64.07      1.97 o 
   8   3   1      245.94      239.27      6.79 o 
   9   3   1       41.35       34.16      2.13 o 
  10   3   1       51.20       52.76      3.24 o 
  11   3   1        8.67       10.42      1.72 o 
  12   3   1        1.35        1.88      1.47 o 
 -13   4   1        3.46        3.27      1.67 o 
 -12   4   1        0.73        1.17      1.31 o 
 -11   4   1        0.13        0.00      0.96 o 
 -10   4   1        0.80        2.98      1.05 o 
  -9   4   1        0.01        0.00      0.63 o 
  -8   4   1        9.15       11.29      1.14 o 
  -7   4   1       12.52       15.19      0.98 o 
  -6   4   1       47.96       50.84      1.44 o 
  -5   4   1      489.49      583.28     12.84 o 
  -4   4   1     1370.86     1543.04     30.80 o 
  -3   4   1      240.92      190.54      3.77 o 
  -2   4   1       75.92       67.91      1.88 o 
  -1   4   1      316.06      377.64      8.30 o 
   0   4   1      437.98      461.38     10.45 o 
   1   4   1        8.90       12.04      0.51 o 
   2   4   1     1933.05     1862.28     33.61 o 
   3   4   1        9.55        6.87      0.46 o 
   4   4   1      199.42      164.20      2.50 o 
   5   4   1      550.66      592.35     10.30 o 
   6   4   1      347.83      367.29      9.57 o 
   7   4   1       19.84       20.02      1.15 o 
   8   4   1       85.43       86.63      2.82 o 
   9   4   1       13.30       13.83      1.60 o 
  10   4   1        9.75        8.84      1.53 o 
  11   4   1       21.73       20.87      2.19 o 
  12   4   1        0.03        0.46      1.39 o 
 -12   5   1        6.23        5.85      1.56 o 
 -11   5   1        1.84        2.03      1.25 o 
 -10   5   1       29.67       27.24      2.10 o 
  -9   5   1      215.50      202.01      5.93 o 
  -8   5   1      271.33      251.50      4.86 o 
  -7   5   1        0.05        1.05      0.53 o 
  -6   5   1      109.33      139.99      3.02 o 
  -5   5   1      377.52      374.17      6.94 o 
  -4   5   1       42.80       55.35      1.83 o 
  -3   5   1     1314.11     1532.86     32.83 o 
  -2   5   1       38.66       34.64      1.35 o 
  -1   5   1       31.37       34.22      0.95 o 
   0   5   1       14.85       11.71      0.55 o 
   1   5   1      560.88      545.01      8.65 o 
   2   5   1     1384.45     1403.84     28.77 o 
   3   5   1     1723.72     1822.03     33.21 o 
   4   5   1      932.53      952.05     14.78 o 
   5   5   1      333.14      349.84      9.34 o 
   6   5   1        0.01        0.38      0.43 o 
   7   5   1      183.06      173.92      4.63 o 
   8   5   1       37.93       36.06      2.04 o 
   9   5   1       91.84       87.84      3.11 o 
  10   5   1        0.21        0.65      1.11 o 
  11   5   1        3.81        2.33      1.32 o 
  12   5   1        1.26        2.26      1.54 o 
 -12   6   1       10.85       13.94      2.02 o 
 -11   6   1        0.49        0.68      1.17 o 
 -10   6   1        0.03        0.00      0.95 o 
  -9   6   1        3.99        7.99      1.39 o 
  -8   6   1       37.60       36.53      1.99 o 
  -7   6   1       21.50       23.17      1.23 o 
  -6   6   1        0.03        0.26      0.43 o 
  -5   6   1      112.44      141.85      3.47 o 
  -4   6   1       33.21       37.19      1.06 o 
  -3   6   1      781.44      769.08     16.32 o 
  -2   6   1      945.59      993.14     25.59 o 
  -1   6   1        1.38        2.36      0.30 o 
   0   6   1        8.83        5.48      0.46 o 
   1   6   1      374.32      418.40      7.19 o 
   2   6   1      484.36      417.91     11.98 o 
   3   6   1       70.84       52.35      2.65 o 
   4   6   1      209.87      225.20      4.11 o 
   5   6   1       43.28       45.14      1.22 o 
   6   6   1       29.30       31.26      1.46 o 
   7   6   1        2.21        1.43      0.75 o 
   8   6   1      292.72      283.41      9.37 o 
   9   6   1        5.71        7.97      1.42 o 
  10   6   1        0.27        0.00      1.08 o 
  11   6   1        5.86        3.73      1.53 o 
  12   6   1        0.00        0.00      1.40 o 
 -12   7   1        0.21        1.86      1.49 o 
 -11   7   1        0.61        0.00      1.10 o 
 -10   7   1        0.26        0.66      1.00 o 
  -9   7   1      168.48      167.59      5.01 o 
  -8   7   1       19.69       21.30      1.53 o 
  -7   7   1      189.34      192.67      3.34 o 
  -6   7   1       38.53       44.44      1.49 o 
  -5   7   1      213.80      234.75      5.09 o 
  -4   7   1     1050.56     1068.84     24.85 o 
  -3   7   1      949.16     1036.95     28.49 o 
  -2   7   1       46.37       70.07      1.43 o 
  -1   7   1       29.79       31.72      0.82 o 
   0   7   1      191.75      167.17      2.59 o 
   1   7   1       24.88       21.40      0.85 o 
   2   7   1      292.94      267.37      6.34 o 
   3   7   1      179.96      199.29      4.21 o 
   4   7   1      186.14      159.97      3.32 o 
   5   7   1      389.17      432.65      7.82 o 
   6   7   1      164.00      137.30      6.68 o 
   7   7   1      800.95      818.51     25.08 o 
   8   7   1        1.40        2.87      1.15 o 
   9   7   1       29.39       22.04      1.96 o 
  10   7   1        4.63        4.18      1.36 o 
  11   7   1       19.71       18.71      2.52 o 
 -12   8   1        0.70        4.02      1.81 o 
 -11   8   1        0.64        4.00      1.67 o 
 -10   8   1        1.10        1.39      1.14 o 
  -9   8   1        3.81        3.96      1.28 o 
  -8   8   1      130.40      129.59      4.11 o 
  -7   8   1        3.55        3.62      0.77 o 
  -6   8   1      328.72      306.15      6.76 o 
  -5   8   1       39.23       41.79      1.28 o 
  -4   8   1      211.66      236.94      7.97 o 
  -3   8   1       16.47       16.95      0.84 o 
  -2   8   1     2070.94     2234.93     47.44 o 
  -1   8   1      640.41      738.79     14.08 o 
   0   8   1     1060.88     1130.08     19.66 o 
   1   8   1      180.82      200.59      3.81 o 
   2   8   1      484.26      540.07     11.41 o 
   3   8   1       48.29       66.91      1.74 o 
   4   8   1      238.14      216.94      4.46 o 
   5   8   1       62.26       49.77      1.52 o 
   6   8   1        0.66        3.37      0.80 o 
   7   8   1       17.88       22.34      1.56 o 
   8   8   1      424.77      390.40      7.57 o 
   9   8   1       33.50       24.85      2.38 o 
  10   8   1        0.66        2.10      1.51 o 
  11   8   1        0.04        0.00      1.42 o 
 -11   9   1       11.11        9.27      2.04 o 
 -10   9   1        0.00        0.13      1.23 o 
  -9   9   1        0.87        0.00      1.11 o 
  -8   9   1      172.39      159.36      3.89 o 
  -7   9   1       23.25       16.95      1.41 o 
  -6   9   1       10.46        7.61      0.89 o 
  -5   9   1       24.54       23.84      1.09 o 
  -4   9   1       93.36      106.21      2.32 o 
  -3   9   1      274.67      287.87      6.57 o 
  -2   9   1       42.05       36.57      1.09 o 
  -1   9   1       11.59       11.22      0.65 o 
   0   9   1       44.81       51.23      1.47 o 
   1   9   1       36.25       37.51      1.19 o 
   2   9   1      536.10      586.21     11.13 o 
   3   9   1        4.75        2.33      0.90 o 
   4   9   1      113.27      111.23      3.04 o 
   5   9   1       17.77       23.77      1.40 o 
   6   9   1       25.70       30.89      2.55 o 
   7   9   1      376.51      380.12     10.10 o 
   8   9   1       34.39       32.03      2.65 o 
   9   9   1       35.55       29.92      4.08 o 
  10   9   1        0.00        0.84      1.40 o 
  11   9   1        0.91        3.11      1.75 o 
 -11  10   1       16.83       18.13      2.52 o 
 -10  10   1        2.33        1.21      1.34 o 
  -9  10   1        0.78        0.99      1.26 o 
  -8  10   1       22.23       24.25      1.98 o 
  -7  10   1        8.11        5.33      1.22 o 
  -6  10   1        0.06        0.58      0.71 o 
  -5  10   1       18.26       18.64      1.15 o 
  -4  10   1       63.31       65.14      1.86 o 
  -3  10   1       14.24       11.23      0.85 o 
  -2  10   1      180.14      180.59      4.01 o 
  -1  10   1      158.57      163.82      3.20 o 
   0  10   1        7.05        9.84      0.77 o 
   1  10   1       10.01       12.15      0.84 o 
   2  10   1       12.67       18.92      1.01 o 
   3  10   1       23.21       16.49      1.00 o 
   4  10   1        0.01        0.82      0.60 o 
   5  10   1        0.18        0.68      0.68 o 
   6  10   1        8.66        8.56      1.33 o 
   7  10   1       27.17       27.27      2.03 o 
   8  10   1       97.06       82.48      3.58 o 
   9  10   1        2.85        0.39      1.31 o 
  10  10   1        0.88        0.62      1.50 o 
  11  10   1        0.51        0.53      1.77 o 
 -11  11   1        0.00        0.00      1.41 o 
 -10  11   1        5.18        6.15      1.79 o 
  -9  11   1       17.38       21.26      2.40 o 
  -8  11   1       97.67       97.86      3.33 o 
  -7  11   1       29.57       23.39      1.86 o 
  -6  11   1        7.36        5.79      1.13 o 
  -5  11   1       16.82       13.58      1.07 o 
  -4  11   1       46.55       49.67      1.64 o 
  -3  11   1        0.11        0.53      0.55 o 
  -2  11   1        6.90        4.12      0.72 o 
  -1  11   1        1.21        3.28      0.71 o 
   0  11   1      399.64      394.00      6.97 o 
   1  11   1       13.13       13.93      0.96 o 
   2  11   1       35.77       31.13      1.26 o 
   3  11   1       21.22       17.75      1.24 o 
   4  11   1        9.83        7.58      0.99 o 
   5  11   1       22.92       20.17      1.63 o 
   6  11   1      153.76      134.34      3.65 o 
   7  11   1      125.18      122.20      3.67 o 
   8  11   1       20.29       19.63      2.00 o 
   9  11   1       14.91       13.11      2.06 o 
  10  11   1        0.28        1.20      1.53 o 
 -10  12   1        2.98        2.18      1.58 o 
  -9  12   1        7.26        4.30      1.69 o 
  -8  12   1        1.13        3.08      1.26 o 
  -7  12   1       23.78       22.67      1.95 o 
  -6  12   1        8.37        9.90      1.39 o 
  -5  12   1        6.40        6.12      1.11 o 
  -4  12   1       40.59       43.19      1.84 o 
  -3  12   1      229.58      236.92      6.15 o 
  -2  12   1        2.59        2.71      0.74 o 
  -1  12   1       12.48       10.23      1.05 o 
   0  12   1      158.16      145.49      6.94 o 
   1  12   1       71.21       70.12      3.05 o 
   2  12   1       20.67       28.14      1.75 o 
   3  12   1       19.78       18.76      1.35 o 
   4  12   1       25.24       31.52      1.71 o 
   5  12   1        0.55        0.00      0.82 o 
   6  12   1        0.73        0.75      0.97 o 
   7  12   1        0.07        0.34      1.06 o 
   8  12   1       17.32       17.05      2.09 o 
   9  12   1        3.59        4.01      1.95 o 
  10  12   1        0.35        0.16      1.65 o 
 -10  13   1       20.55       22.23      3.11 o 
  -9  13   1       15.79       16.71      2.67 o 
  -8  13   1        3.89        3.84      1.50 o 
  -7  13   1       14.75       18.70      2.14 o 
  -6  13   1      142.62      119.85      4.79 o 
  -5  13   1       18.55       18.61      1.74 o 
  -4  13   1        4.66        4.11      1.09 o 
  -3  13   1        8.02        8.93      1.12 o 
  -2  13   1       22.84       22.40      1.47 o 
  -1  13   1       46.24       46.96      1.89 o 
   0  13   1      102.50       89.85      2.51 o 
   1  13   1       43.25       39.30      1.77 o 
   2  13   1        1.86        1.99      0.92 o 
   3  13   1      118.67      103.97      4.18 o 
   4  13   1       16.91       13.45      1.54 o 
   5  13   1        1.24        0.94      1.16 o 
   6  13   1        3.42        4.68      1.27 o 
   7  13   1        0.45        0.79      1.12 o 
   8  13   1       15.64       17.69      2.05 o 
   9  13   1        6.71        7.33      2.00 o 
  -9  14   1        0.03        0.85      1.77 o 
  -8  14   1        0.05        0.15      1.25 o 
  -7  14   1        5.59        4.65      1.56 o 
  -6  14   1       10.67       11.12      1.85 o 
  -5  14   1       22.18       16.52      1.76 o 
  -4  14   1        0.30        0.35      0.94 o 
  -3  14   1       71.12       64.80      2.33 o 
  -2  14   1        2.18        1.01      0.82 o 
  -1  14   1      109.94      130.99      5.61 o 
   0  14   1       21.01       17.65      1.48 o 
   1  14   1      184.57      185.83      5.71 o 
   2  14   1      126.37      127.50      3.99 o 
   3  14   1        2.38        3.82      1.16 o 
   4  14   1        4.31        1.92      1.04 o 
   5  14   1       40.08       36.82      2.72 o 
   6  14   1        1.75        1.02      1.23 o 
   7  14   1        0.49        0.00      1.31 o 
   8  14   1       11.41        9.23      2.08 o 
   9  14   1        0.11        0.92      1.89 o 
  -9  15   1        2.07        2.17      2.12 o 
  -8  15   1        0.77        3.04      1.56 o 
  -7  15   1        2.36        2.92      1.49 o 
  -6  15   1        3.61        2.85      1.46 o 
  -5  15   1        4.05        3.87      1.40 o 
  -4  15   1        0.53        0.80      1.00 o 
  -3  15   1        2.31        2.29      1.10 o 
  -2  15   1        5.43        4.96      1.10 o 
  -1  15   1       36.70       35.42      1.96 o 
   0  15   1       84.31       82.27      3.03 o 
   1  15   1        0.07        0.32      0.98 o 
   2  15   1       33.21       39.62      2.36 o 
   3  15   1       14.73       10.52      1.62 o 
   4  15   1       89.59       77.62      3.08 o 
   5  15   1        6.17        6.47      1.68 o 
   6  15   1        0.67        0.00      1.23 o 
   7  15   1        0.01        0.03      1.36 o 
   8  15   1        0.13        0.04      1.54 o 
  -8  16   1        0.36        0.88      1.63 o 
  -7  16   1        0.16        0.00      1.32 o 
  -6  16   1        0.59        1.05      1.40 o 
  -5  16   1        0.06        0.02      1.23 o 
  -4  16   1        0.13        1.58      1.19 o 
  -3  16   1       26.09       24.39      2.09 o 
  -2  16   1        3.24        2.34      1.11 o 
  -1  16   1        1.79        2.28      1.04 o 
   0  16   1       23.43       21.42      1.99 o 
   1  16   1       23.57       18.76      1.90 o 
   2  16   1        3.88        5.02      1.38 o 
   3  16   1        1.73        1.57      1.14 o 
   4  16   1        4.06        3.21      1.34 o 
   5  16   1       16.20       12.89      2.14 o 
   6  16   1        4.05        3.57      1.64 o 
   7  16   1        0.00        0.00      1.37 o 
  -7  17   1        0.15        0.99      1.64 o 
  -6  17   1        0.06        0.00      1.27 o 
  -5  17   1       13.12       14.52      2.23 o 
  -4  17   1       16.04       12.27      1.82 o 
  -3  17   1        3.20        5.42      1.44 o 
  -2  17   1        1.41        2.78      1.20 o 
  -1  17   1        0.96        0.15      1.21 o 
   0  17   1        0.19        1.78      1.20 o 
   1  17   1        8.87        8.93      1.59 o 
   2  17   1        3.93        2.32      1.24 o 
   3  17   1        0.04        0.00      1.08 o 
   4  17   1        0.88        0.00      1.14 o 
   5  17   1        2.96        1.75      1.48 o 
   6  17   1        0.41        0.00      1.51 o 
  -6  18   1        0.32        0.00      1.51 o 
  -5  18   1        0.26        0.00      1.43 o 
  -4  18   1        0.00        0.00      1.14 o 
  -3  18   1        0.02        0.00      1.18 o 
  -2  18   1        0.15        0.00      1.19 o 
  -1  18   1        1.40        1.42      1.36 o 
   0  18   1        0.90        2.61      1.32 o 
   1  18   1        0.34        2.04      1.27 o 
   2  18   1        0.25        0.00      1.09 o 
   3  18   1        0.54        0.00      1.17 o 
   4  18   1        2.11        6.10      1.90 o 
   5  18   1        0.06        0.12      1.53 o 
  -4  19   1        0.16        0.00      1.35 o 
  -3  19   1        2.05        4.08      1.77 o 
  -2  19   1        0.00        0.04      1.36 o 
  -1  19   1        0.46        0.00      1.38 o 
   0  19   1        0.66        0.00      1.28 o 
   1  19   1        0.13        0.91      1.27 o 
   2  19   1        1.00        0.64      1.34 o 
   3  19   1        0.29        0.00      1.38 o 
   4  19   1        0.55        0.00      1.55 o 
  -2  20   1        1.88        3.19      2.05 o 
  -1  20   1        1.42        2.39      1.74 o 
   0  20   1        0.76        0.35      1.58 o 
   1  20   1        1.12        0.06      1.54 o 
 -12   0   2       76.84       78.71      4.28 o 
 -10   0   2       22.73       19.41      2.33 o 
  -8   0   2        8.54        8.10      1.31 o 
  -6   0   2     3293.10     4023.34    141.48 o 
  -4   0   2      320.15      358.83      7.18 o 
  -2   0   2    19993.86    18835.21   1606.20 o 
   0   0   2    10988.55    10483.30    393.43 o 
   2   0   2     2001.83     2316.75     47.15 o 
   4   0   2      451.51      523.18     18.22 o 
   6   0   2     1072.75     1278.35     23.98 o 
   8   0   2      105.11      120.94      7.56 o 
  10   0   2        0.82        1.71      1.89 o 
  12   0   2        2.01        1.81      2.40 o 
 -13   1   2        7.37        6.93      1.61 o 
 -12   1   2       71.02       71.93      2.93 o 
 -11   1   2       11.61       14.57      1.62 o 
 -10   1   2      220.20      210.33      4.21 o 
  -9   1   2       13.81       11.07      1.18 o 
  -8   1   2       13.09       13.58      1.12 o 
  -7   1   2       83.87       91.36      2.17 o 
  -6   1   2       25.35       24.20      1.05 o 
  -5   1   2      856.02     1076.84     17.25 o 
  -4   1   2      809.70      865.71     11.73 o 
  -3   1   2      169.24       95.99      2.35 o 
  -2   1   2     8121.00     8372.50    159.70 o 
  -1   1   2     6603.67     5996.67    176.24 o 
   0   1   2     1324.05     1468.32     27.69 o 
   1   1   2     2917.94     3460.22     32.69 o 
   2   1   2      174.11      256.22      3.48 o 
   3   1   2       30.71       12.94      0.61 o 
   4   1   2       62.60       48.82      1.39 o 
   5   1   2     1358.24     1672.60     30.50 o 
   6   1   2      266.59      281.10      7.27 o 
   7   1   2      142.38      159.86      3.59 o 
   8   1   2      181.72      171.44      4.20 o 
   9   1   2       17.92       18.28      1.81 o 
  10   1   2        3.27        5.28      1.38 o 
  11   1   2        1.05        0.26      1.40 o 
  12   1   2        0.28        0.37      1.65 o 
 -13   2   2       18.23       16.00      2.17 o 
 -12   2   2        0.21        0.00      1.04 o 
 -11   2   2       43.75       33.90      2.13 o 
 -10   2   2       15.02       18.96      1.57 o 
  -9   2   2      271.28      276.26      5.11 o 
  -8   2   2       37.80       33.92      1.54 o 
  -7   2   2      208.26      209.37      4.04 o 
  -6   2   2      968.61     1133.03     24.55 o 
  -5   2   2      608.15      655.74     11.39 o 
  -4   2   2      918.26      903.88     14.58 o 
  -3   2   2      300.72      272.66      6.79 o 
  -2   2   2    10807.64    10969.59    214.19 o 
  -1   2   2    10775.24    10539.67    239.62 o 
   0   2   2     4404.07     4304.06     87.28 o 
   1   2   2       22.35       24.41      0.68 o 
   2   2   2       75.66       81.04      1.50 o 
   3   2   2      540.04      584.83     10.55 o 
   4   2   2        6.83        2.40      0.84 o 
   5   2   2      628.22      793.80     14.55 o 
   6   2   2      128.65      158.43      3.04 o 
   7   2   2        0.02        0.81      0.63 o 
   8   2   2       88.63       88.83      3.62 o 
   9   2   2      108.97      119.52      3.59 o 
  10   2   2        7.68        7.85      1.56 o 
  11   2   2        1.00        1.48      1.51 o 
  12   2   2        4.46        3.78      1.88 o 
 -13   3   2        4.75        4.20      1.69 o 
 -12   3   2       36.75       37.29      2.37 o 
 -11   3   2      120.20      122.00      3.45 o 
 -10   3   2        6.24        8.94      1.24 o 
  -9   3   2        1.56        1.02      0.74 o 
  -8   3   2      112.93       99.89      3.01 o 
  -7   3   2      461.04      475.48      4.86 o 
  -6   3   2        2.06        1.96      0.49 o 
  -5   3   2       36.49       52.66      1.14 o 
  -4   3   2      491.10      481.90     10.49 o 
  -3   3   2       51.79       59.18      1.41 o 
  -2   3   2     3291.33     3376.59     78.88 o 
  -1   3   2      229.02      185.12      4.47 o 
   0   3   2     8461.61     8638.30    169.85 o 
   1   3   2     1100.54     1109.08     15.85 o 
   2   3   2      146.04      100.12      3.28 o 
   3   3   2        2.13        3.79      0.39 o 
   4   3   2     1345.33     1658.01     32.98 o 
   5   3   2       34.76       38.26      1.10 o 
   6   3   2      441.64      440.12     12.44 o 
   7   3   2       32.22       31.03      1.51 o 
   8   3   2      111.12      109.20      3.39 o 
   9   3   2      116.17      104.87      3.47 o 
  10   3   2       86.69       70.29      3.04 o 
  11   3   2        4.38        6.84      1.66 o 
  12   3   2        7.13        4.98      2.06 o 
 -13   4   2        7.83        8.88      1.92 o 
 -12   4   2       16.66       17.61      2.10 o 
 -11   4   2       24.98       17.83      1.72 o 
 -10   4   2       10.27        9.27      1.29 o 
  -9   4   2       75.95       66.86      2.32 o 
  -8   4   2      161.93      171.32      3.23 o 
  -7   4   2      127.65      123.77      3.64 o 
  -6   4   2        1.23        0.54      0.41 o 
  -5   4   2       63.36       66.20      1.63 o 
  -4   4   2      949.93      969.90     21.99 o 
  -3   4   2     1561.40     1439.66     31.52 o 
  -2   4   2       60.49       90.25      1.91 o 
  -1   4   2     1332.78     1316.24     33.86 o 
   0   4   2      139.35      132.64      2.74 o 
   1   4   2     1196.43     1167.04     16.04 o 
   2   4   2       22.03       39.10      1.09 o 
   3   4   2      904.56     1044.53     14.21 o 
   4   4   2      538.25      541.73      9.95 o 
   5   4   2       15.88       14.69      0.78 o 
   6   4   2        4.24        5.13      0.70 o 
   7   4   2        2.24        0.91      0.74 o 
   8   4   2      191.22      184.84      6.30 o 
   9   4   2       23.53       18.55      1.83 o 
  10   4   2        0.02        0.43      1.18 o 
  11   4   2        8.45       11.04      1.86 o 
  12   4   2        1.22        0.19      1.51 o 
 -13   5   2        1.30        1.52      1.80 o 
 -12   5   2        5.91        5.37      1.53 o 
 -11   5   2        0.94        0.20      1.01 o 
 -10   5   2       23.53       20.51      1.68 o 
  -9   5   2        0.73        0.89      0.84 o 
  -8   5   2       96.19       86.03      2.64 o 
  -7   5   2      230.22      239.56      5.19 o 
  -6   5   2       61.35       45.45      1.42 o 
  -5   5   2      491.11      501.81     14.01 o 
  -4   5   2       79.02      100.14      2.60 o 
  -3   5   2       13.44       11.03      0.71 o 
  -2   5   2      361.89      354.27      8.66 o 
  -1   5   2       36.01       65.81      1.74 o 
   0   5   2       30.51       48.02      1.42 o 
   1   5   2      207.32      227.64      5.26 o 
   2   5   2     1618.09     1733.43     27.32 o 
   3   5   2      371.62      409.33      8.05 o 
   4   5   2        0.73        0.62      0.38 o 
   5   5   2       28.61       31.57      1.04 o 
   6   5   2       24.29       30.03      1.77 o 
   7   5   2       17.06       18.90      1.37 o 
   8   5   2      114.64      102.61      4.53 o 
   9   5   2       32.02       29.37      2.18 o 
  10   5   2        0.55        0.90      1.22 o 
  11   5   2        1.07        0.00      1.23 o 
 -12   6   2        1.97        2.20      1.35 o 
 -11   6   2        3.56        1.40      1.18 o 
 -10   6   2        8.69       12.80      1.47 o 
  -9   6   2      835.63      809.42     14.81 o 
  -8   6   2       47.22       50.34      2.11 o 
  -7   6   2       56.76       59.26      1.92 o 
  -6   6   2       50.56       46.57      1.53 o 
  -5   6   2        0.57        0.01      0.33 o 
  -4   6   2       44.32       32.55      1.01 o 
  -3   6   2       75.54       71.55      1.88 o 
  -2   6   2      119.29      105.31      2.45 o 
  -1   6   2      514.69      513.19     11.48 o 
   0   6   2      330.12      324.49      8.20 o 
   1   6   2      168.35      170.16      3.74 o 
   2   6   2      627.31      760.04     10.55 o 
   3   6   2     1098.85     1199.55     25.19 o 
   4   6   2        0.38        0.67      0.38 o 
   5   6   2        9.39       11.96      0.89 o 
   6   6   2       13.49        9.59      1.03 o 
   7   6   2       62.80       60.77      2.19 o 
   8   6   2        7.18        7.23      1.39 o 
   9   6   2       14.52       15.38      1.79 o 
  10   6   2       20.14       23.30      2.22 o 
  11   6   2        5.66        9.68      1.87 o 
 -12   7   2        0.00        0.47      1.34 o 
 -11   7   2        0.05        0.58      1.14 o 
 -10   7   2       15.15       13.70      1.74 o 
  -9   7   2       29.60       37.09      1.96 o 
  -8   7   2      637.64      645.15     14.26 o 
  -7   7   2       14.05       12.83      1.14 o 
  -6   7   2       54.97       68.61      1.77 o 
  -5   7   2       14.74       21.86      0.97 o 
  -4   7   2      342.23      372.81      8.70 o 
  -3   7   2       66.54       78.44      1.99 o 
  -2   7   2        7.13        7.25      0.52 o 
  -1   7   2      122.00      128.36      2.89 o 
   0   7   2        2.53        3.86      0.48 o 
   1   7   2       29.17       21.15      0.85 o 
   2   7   2     1612.73     1791.35     23.43 o 
   3   7   2      415.04      454.61      7.38 o 
   4   7   2      192.08      193.91      4.70 o 
   5   7   2       71.02       69.69      1.81 o 
   6   7   2        3.88        5.95      0.92 o 
   7   7   2        5.09        7.66      1.10 o 
   8   7   2      267.08      279.70      7.54 o 
   9   7   2       34.53       37.41      2.39 o 
  10   7   2        5.60        9.89      2.01 o 
  11   7   2        0.01        0.00      1.57 o 
 -12   8   2        5.50        6.53      1.73 o 
 -11   8   2        6.39        9.15      1.71 o 
 -10   8   2        0.01        0.00      0.99 o 
  -9   8   2      115.22      115.92      3.52 o 
  -8   8   2       72.87       82.38      3.38 o 
  -7   8   2        0.30        0.00      0.52 o 
  -6   8   2      111.00      114.99      3.13 o 
  -5   8   2       23.22       21.81      1.01 o 
  -4   8   2       50.05       42.59      1.58 o 
  -3   8   2      184.75      195.22      4.81 o 
  -2   8   2        0.05        0.41      0.34 o 
  -1   8   2       15.18       17.27      0.84 o 
   0   8   2      614.19      681.12     13.54 o 
   1   8   2      111.02      122.49      2.40 o 
   2   8   2      348.97      394.06      6.34 o 
   3   8   2      470.77      445.80      8.49 o 
   4   8   2       88.75       88.60      2.34 o 
   5   8   2      113.84      112.43      3.22 o 
   6   8   2      185.62      172.25      5.07 o 
   7   8   2       85.48       97.40      4.10 o 
   8   8   2        1.29        2.44      1.39 o 
   9   8   2        2.40        2.51      1.42 o 
  10   8   2        0.64        0.42      1.44 o 
  11   8   2        9.78       12.76      2.42 o 
 -12   9   2        0.19        0.88      1.62 o 
 -11   9   2        0.76        0.80      1.45 o 
 -10   9   2        0.35        0.00      1.22 o 
  -9   9   2        6.17        6.03      1.32 o 
  -8   9   2      120.06      124.97      3.12 o 
  -7   9   2       27.82       31.93      1.55 o 
  -6   9   2       87.61       92.29      2.17 o 
  -5   9   2      176.00      162.84      4.09 o 
  -4   9   2       21.67       25.97      1.07 o 
  -3   9   2       70.52       70.47      1.87 o 
  -2   9   2      116.29      153.73      2.46 o 
  -1   9   2      396.74      467.58      9.37 o 
   0   9   2      187.46      206.31      5.59 o 
   1   9   2      131.25      135.08      2.98 o 
   2   9   2      239.70      240.82      5.09 o 
   3   9   2       25.02       29.04      1.38 o 
   4   9   2       27.33       29.16      1.48 o 
   5   9   2        2.50        3.91      0.83 o 
   6   9   2       23.62       20.98      1.75 o 
   7   9   2       55.24       49.83      3.04 o 
   8   9   2      155.57      163.85      4.85 o 
   9   9   2       13.77       11.30      1.98 o 
  10   9   2        0.48        2.82      1.63 o 
 -11  10   2        0.03        0.00      1.40 o 
 -10  10   2        0.55        0.91      1.37 o 
  -9  10   2        4.30        4.92      1.49 o 
  -8  10   2      165.65      167.47      4.18 o 
  -7  10   2      116.68      121.19      4.19 o 
  -6  10   2       95.91       82.69      2.14 o 
  -5  10   2       80.34       74.75      1.79 o 
  -4  10   2      164.16      192.38      3.82 o 
  -3  10   2       37.52       48.31      1.32 o 
  -2  10   2      201.66      207.43      2.81 o 
  -1  10   2       36.51       36.72      1.30 o 
   0  10   2       41.71       41.35      1.33 o 
   1  10   2      164.98      160.97      3.61 o 
   2  10   2      101.52      105.81      3.04 o 
   3  10   2       31.75       32.25      1.92 o 
   4  10   2       63.86       67.19      2.15 o 
   5  10   2       73.76       77.29      2.37 o 
   6  10   2      267.29      248.51     10.31 o 
   7  10   2        0.27        1.10      1.09 o 
   8  10   2        2.61        1.64      1.38 o 
   9  10   2        1.72        2.58      1.55 o 
  10  10   2        2.33        4.32      1.80 o 
 -11  11   2        0.53        0.19      1.50 o 
 -10  11   2       10.29        7.04      1.81 o 
  -9  11   2       28.60       30.48      2.61 o 
  -8  11   2        3.01        5.53      1.32 o 
  -7  11   2       70.92       88.27      3.26 o 
  -6  11   2       14.87       14.91      1.42 o 
  -5  11   2       63.21       50.99      1.76 o 
  -4  11   2       46.49       47.25      1.81 o 
  -3  11   2       28.35       24.79      1.38 o 
  -2  11   2        7.42        7.19      0.89 o 
  -1  11   2        1.72        1.07      0.50 o 
   0  11   2        0.81        0.71      0.51 o 
   1  11   2       18.69       25.12      1.21 o 
   2  11   2        0.68        1.44      0.62 o 
   3  11   2        1.47        2.58      0.76 o 
   4  11   2       32.71       30.28      1.66 o 
   5  11   2       33.45       41.49      2.20 o 
   6  11   2      130.03      123.00      3.61 o 
   7  11   2        4.29        0.85      1.08 o 
   8  11   2       21.45       19.24      2.31 o 
   9  11   2        0.09        0.00      1.35 o 
  10  11   2        1.22        2.01      1.71 o 
 -10  12   2        0.00        1.97      1.61 o 
  -9  12   2        2.66        3.83      1.62 o 
  -8  12   2        0.00        0.00      1.00 o 
  -7  12   2        0.47        0.00      1.04 o 
  -6  12   2       45.57       42.30      2.57 o 
  -5  12   2        0.33        0.00      0.67 o 
  -4  12   2      299.71      284.58      7.78 o 
  -3  12   2      213.42      195.41      8.75 o 
  -2  12   2       32.67       31.54      1.56 o 
  -1  12   2        0.47        0.70      0.64 o 
   0  12   2        0.19        1.37      0.71 o 
   1  12   2      116.25      115.84      3.47 o 
   2  12   2       61.95       56.17      1.98 o 
   3  12   2        3.39        3.27      0.82 o 
   4  12   2       90.57      102.74      2.78 o 
   5  12   2       11.65        7.50      1.34 o 
   6  12   2        8.83       11.59      1.56 o 
   7  12   2        4.83        4.18      1.28 o 
   8  12   2        4.11        3.91      1.43 o 
   9  12   2        3.14        1.64      1.51 o 
 -10  13   2        1.05        2.44      2.57 o 
  -9  13   2        3.50        4.33      1.89 o 
  -8  13   2       28.54       32.35      2.70 o 
  -7  13   2       60.94       58.74      3.13 o 
  -6  13   2       33.29       28.65      2.40 o 
  -5  13   2      163.60      164.16      6.41 o 
  -4  13   2       52.57       49.63      2.10 o 
  -3  13   2       17.33       15.00      1.34 o 
  -2  13   2       13.85       14.37      1.31 o 
  -1  13   2       90.89       83.33      2.89 o 
   0  13   2      138.34      135.45      4.48 o 
   1  13   2        0.63        2.49      0.92 o 
   2  13   2       67.40       69.09      2.61 o 
   3  13   2        9.67       13.94      1.58 o 
   4  13   2        4.87        3.95      0.99 o 
   5  13   2       61.51       54.86      2.64 o 
   6  13   2        0.42        0.00      1.07 o 
   7  13   2       12.85       12.00      1.80 o 
   8  13   2        6.69        7.66      1.68 o 
   9  13   2        2.80        4.07      2.16 o 
  -9  14   2        1.13        0.88      1.73 o 
  -8  14   2        0.38        0.88      1.37 o 
  -7  14   2        2.51        4.29      1.50 o 
  -6  14   2        9.90        9.50      1.77 o 
  -5  14   2        8.84        5.36      1.28 o 
  -4  14   2        1.08        0.00      0.90 o 
  -3  14   2        0.58        0.16      0.76 o 
  -2  14   2       18.40       17.15      1.48 o 
  -1  14   2        0.00        0.50      0.84 o 
   0  14   2        4.29        5.62      1.22 o 
   1  14   2       76.96       73.88      2.89 o 
   2  14   2        1.00        1.85      1.11 o 
   3  14   2      101.08      101.43      3.38 o 
   4  14   2       19.54       16.69      1.80 o 
   5  14   2        0.48        2.87      1.37 o 
   6  14   2       13.39       10.13      1.94 o 
   7  14   2        7.21       11.38      2.09 o 
   8  14   2        2.30        2.27      1.60 o 
  -9  15   2        0.90        1.47      1.96 o 
  -8  15   2        0.08        0.00      1.36 o 
  -7  15   2        0.57        1.65      1.42 o 
  -6  15   2        3.05        3.26      1.45 o 
  -5  15   2        0.01        0.00      1.02 o 
  -4  15   2        9.27       10.88      1.53 o 
  -3  15   2        0.76        0.00      0.89 o 
  -2  15   2       34.43       41.03      2.10 o 
  -1  15   2       75.04       77.38      3.01 o 
   0  15   2       48.47       58.61      3.14 o 
   1  15   2        2.33        0.34      1.03 o 
   2  15   2       21.57       27.81      2.15 o 
   3  15   2       20.69       18.01      1.88 o 
   4  15   2        1.70        1.12      1.17 o 
   5  15   2        5.52        6.69      1.71 o 
   6  15   2        3.97        3.34      1.56 o 
   7  15   2        0.64        1.55      1.56 o 
  -8  16   2        0.02        1.37      1.55 o 
  -7  16   2        0.08        1.03      1.42 o 
  -6  16   2        2.01        2.66      1.51 o 
  -5  16   2        8.35        7.25      1.68 o 
  -4  16   2       40.59       40.13      2.50 o 
  -3  16   2        3.52        4.89      1.33 o 
  -2  16   2        1.04        1.26      1.21 o 
  -1  16   2       74.60       78.81      4.39 o 
   0  16   2       10.10        9.48      1.62 o 
   1  16   2       26.70       21.19      2.06 o 
   2  16   2        0.91        1.47      1.13 o 
   3  16   2        0.02        0.31      1.25 o 
   4  16   2       12.02       12.98      1.84 o 
   5  16   2        9.50       13.13      2.20 o 
   6  16   2        0.07        0.03      1.42 o 
   7  16   2        1.66        2.46      1.79 o 
  -7  17   2        0.60        0.00      1.58 o 
  -6  17   2        0.43        0.22      1.33 o 
  -5  17   2        1.61        1.06      1.36 o 
  -4  17   2       14.38       13.45      1.85 o 
  -3  17   2        8.06        6.57      1.46 o 
  -2  17   2        0.38        0.01      1.09 o 
  -1  17   2        7.76        8.44      1.59 o 
   0  17   2        7.52        7.46      1.50 o 
   1  17   2        0.00        0.00      1.06 o 
   2  17   2        0.52        0.23      1.15 o 
   3  17   2        5.42        9.10      1.72 o 
   4  17   2        0.08        0.00      1.41 o 
   5  17   2        0.09        0.35      1.56 o 
   6  17   2        0.36        0.51      1.63 o 
  -6  18   2        0.01        1.05      1.60 o 
  -5  18   2        1.52        0.96      1.55 o 
  -4  18   2        0.75        0.18      1.24 o 
  -3  18   2        0.01        0.00      1.29 o 
  -2  18   2        0.67        1.87      1.36 o 
  -1  18   2        0.26        0.57      1.15 o 
   0  18   2        3.83        3.59      1.38 o 
   1  18   2        1.88        2.38      1.32 o 
   2  18   2        0.68        0.38      1.23 o 
   3  18   2        0.44        0.23      1.32 o 
   4  18   2        0.89        0.44      1.54 o 
   5  18   2        2.63        4.23      1.94 o 
  -4  19   2        0.86        1.39      1.57 o 
  -3  19   2        0.78        0.26      1.40 o 
  -2  19   2        0.07        0.34      1.36 o 
  -1  19   2        0.44        1.31      1.49 o 
   0  19   2        0.07        1.34      1.44 o 
   1  19   2        0.01        0.33      1.28 o 
   2  19   2        0.35        0.80      1.40 o 
   3  19   2        0.47        0.00      1.32 o 
  -1  20   2        0.19        0.48      1.59 o 
   0  20   2        0.28        0.96      1.58 o 
 -13   0   3      129.36      170.16      9.72 o 
 -11   0   3       13.97       13.48      2.21 o 
  -9   0   3       72.94       68.79      3.75 o 
  -7   0   3       92.22       73.39      2.76 o 
  -5   0   3      442.99      362.49     10.39 o 
  -3   0   3     1590.88     1732.46     46.74 o 
  -1   0   3     3429.87     3436.10    116.80 o 
   1   0   3     1386.22     1252.94     22.99 o 
   3   0   3     1387.46     1378.18     36.33 o 
   5   0   3      528.65      521.76     13.17 o 
   7   0   3       50.76       40.22      3.48 o 
   9   0   3       54.06       42.42      4.07 o 
  11   0   3        6.92        6.58      2.80 o 
 -13   1   3        0.03        0.00      1.21 o 
 -12   1   3        3.61        2.22      1.19 o 
 -11   1   3       47.74       51.13      2.38 o 
 -10   1   3      102.98      113.91      3.07 o 
  -9   1   3        3.56        5.50      0.93 o 
  -8   1   3        0.24        0.02      0.52 o 
  -7   1   3       80.92       93.45      2.04 o 
  -6   1   3      808.16      886.48     13.41 o 
  -5   1   3     3006.88     3210.57     57.54 o 
  -4   1   3      406.84      365.57      7.65 o 
  -3   1   3     7751.70     7499.46    145.94 o 
  -2   1   3     1967.33     2188.99     53.00 o 
  -1   1   3     6458.11     6186.67    115.81 o 
   0   1   3    12329.67    11813.30    169.59 o 
   1   1   3      101.84      113.22      1.46 o 
   2   1   3      232.47      178.29      2.80 o 
   3   1   3      256.56      295.08      5.90 o 
   4   1   3        4.61        3.56      0.50 o 
   5   1   3        8.99        8.60      0.71 o 
   6   1   3      309.55      363.77     10.72 o 
   7   1   3        5.81        5.40      0.86 o 
   8   1   3      322.62      325.91      6.27 o 
   9   1   3        6.23        6.07      1.34 o 
  10   1   3       28.86       24.63      2.63 o 
  11   1   3        0.01        1.09      1.62 o 
 -13   2   3       10.55       11.43      1.83 o 
 -12   2   3        0.00        0.00      1.05 o 
 -11   2   3       48.66       47.03      2.35 o 
 -10   2   3       57.45       52.46      2.20 o 
  -9   2   3        0.00        0.00      0.60 o 
  -8   2   3      135.01      128.17      3.34 o 
  -7   2   3       50.69       38.74      1.39 o 
  -6   2   3      151.15      158.90      3.18 o 
  -5   2   3       18.62       22.04      0.82 o 
  -4   2   3       50.76       61.34      1.28 o 
  -3   2   3      288.08      202.88      3.37 o 
  -2   2   3     7502.07     7850.36    164.27 o 
  -1   2   3    13919.48    14362.78    322.76 o 
   0   2   3    14081.38    13644.68    255.86 o 
   1   2   3      227.78      189.72      2.05 o 
   2   2   3        6.54        4.14      0.38 o 
   3   2   3      768.60      733.39     12.57 o 
   4   2   3      335.31      323.27      6.19 o 
   5   2   3        2.49        1.40      0.46 o 
   6   2   3      497.03      481.03      9.82 o 
   7   2   3      115.60      107.25      3.30 o 
   8   2   3        0.90        0.04      0.88 o 
   9   2   3       41.56       41.75      2.43 o 
  10   2   3       18.90       17.49      2.28 o 
  11   2   3        0.18        0.00      1.55 o 
 -13   3   3        0.99        2.18      1.43 o 
 -12   3   3        2.68        2.21      1.26 o 
 -11   3   3      142.37      155.22      3.82 o 
 -10   3   3       44.17       48.31      2.16 o 
  -9   3   3        2.26        0.71      0.80 o 
  -8   3   3       10.47       13.22      1.16 o 
  -7   3   3      104.15      107.47      2.13 o 
  -6   3   3       14.36       12.65      0.72 o 
  -5   3   3        8.76        6.67      0.54 o 
  -4   3   3       55.17       65.76      2.03 o 
  -3   3   3       41.20       34.16      0.85 o 
  -2   3   3       95.97      101.51      2.96 o 
  -1   3   3     4029.93     4057.97     95.37 o 
   0   3   3     1222.97     1184.40     17.01 o 
   1   3   3        0.62        0.70      0.32 o 
   2   3   3      200.10      285.25      5.08 o 
   3   3   3      100.35       71.17      1.33 o 
   4   3   3      551.53      667.97     13.80 o 
   5   3   3       36.91       48.76      1.30 o 
   6   3   3        1.73        0.14      0.58 o 
   7   3   3      128.22      105.48      3.09 o 
   8   3   3      111.83      109.35      3.48 o 
   9   3   3      183.31      172.94      5.46 o 
  10   3   3       25.82       23.16      2.20 o 
  11   3   3        0.60        0.00      1.62 o 
 -13   4   3        2.20        3.46      1.61 o 
 -12   4   3        1.16        0.43      1.10 o 
 -11   4   3       23.87       26.32      1.97 o 
 -10   4   3       32.74       38.06      2.01 o 
  -9   4   3       40.21       38.16      1.87 o 
  -8   4   3      375.66      397.35      5.51 o 
  -7   4   3       59.76       53.52      1.57 o 
  -6   4   3      283.35      328.79      5.64 o 
  -5   4   3      688.80      662.40     12.77 o 
  -4   4   3      147.26      175.92      3.49 o 
  -3   4   3      645.57      667.87     15.80 o 
  -2   4   3      219.86      151.77      3.72 o 
  -1   4   3      696.92      699.22     16.16 o 
   0   4   3     1061.44     1026.74     21.45 o 
   1   4   3      226.75      189.75      3.57 o 
   2   4   3      910.32      894.64     13.51 o 
   3   4   3      883.47      982.14     12.44 o 
   4   4   3      355.39      340.41      6.36 o 
   5   4   3        4.15        2.30      0.55 o 
   6   4   3       84.95       97.38      2.59 o 
   7   4   3        0.11        0.00      0.72 o 
   8   4   3       12.38        8.21      1.38 o 
   9   4   3        0.53        0.13      1.05 o 
  10   4   3       19.96       19.40      2.09 o 
  11   4   3        6.70        6.77      2.01 o 
 -13   5   3        1.29        0.63      1.43 o 
 -12   5   3        0.01        1.17      1.27 o 
 -11   5   3        2.24        1.83      1.09 o 
 -10   5   3       22.85       18.45      1.61 o 
  -9   5   3      361.53      367.44      8.76 o 
  -8   5   3      615.54      620.66     14.79 o 
  -7   5   3        4.34        3.15      0.62 o 
  -6   5   3       41.46       44.39      1.24 o 
  -5   5   3        0.01        0.14      0.36 o 
  -4   5   3      672.72      774.06     16.39 o 
  -3   5   3     1267.66     1321.23     30.60 o 
  -2   5   3       40.39       41.83      1.69 o 
  -1   5   3       73.30       92.17      2.45 o 
   0   5   3      715.59      751.03     15.50 o 
   1   5   3      420.53      407.49      7.13 o 
   2   5   3      459.90      539.13      8.72 o 
   3   5   3      242.26      247.85      5.31 o 
   4   5   3       37.77       33.93      1.24 o 
   5   5   3        5.10        4.04      0.67 o 
   6   5   3      160.29      161.51      4.92 o 
   7   5   3        6.90        5.27      1.14 o 
   8   5   3        0.09        0.05      0.95 o 
   9   5   3       75.35       64.66      2.91 o 
  10   5   3        5.92        9.32      1.70 o 
  11   5   3        4.41        6.77      1.77 o 
 -13   6   3        1.40        2.30      1.69 o 
 -12   6   3        9.24        8.32      1.71 o 
 -11   6   3        2.03        4.33      1.22 o 
 -10   6   3       34.59       34.51      2.02 o 
  -9   6   3        1.24        2.86      1.03 o 
  -8   6   3       26.34       27.57      1.43 o 
  -7   6   3        0.27        1.17      0.54 o 
  -6   6   3        0.78        0.16      0.41 o 
  -5   6   3      244.65      293.44      4.95 o 
  -4   6   3      236.79      208.79      6.00 o 
  -3   6   3      294.93      283.70      6.09 o 
  -2   6   3      154.60      120.15      3.12 o 
  -1   6   3       22.14       13.43      0.63 o 
   0   6   3       54.60       72.35      2.03 o 
   1   6   3      262.33      271.32      5.67 o 
   2   6   3      685.56      762.93     10.00 o 
   3   6   3      771.45      790.69     13.41 o 
   4   6   3       36.91       43.91      1.41 o 
   5   6   3       55.36       52.24      1.79 o 
   6   6   3      142.79      155.16      4.88 o 
   7   6   3        4.52        5.66      1.05 o 
   8   6   3        0.00        0.00      0.98 o 
   9   6   3        0.03        0.00      1.02 o 
  10   6   3        0.11        0.00      1.16 o 
  11   6   3        0.08        0.00      1.46 o 
 -12   7   3        0.04        0.06      1.28 o 
 -11   7   3       20.07       21.11      2.12 o 
 -10   7   3        0.10        0.00      0.85 o 
  -9   7   3      182.55      186.95      3.83 o 
  -8   7   3        7.48        8.35      1.02 o 
  -7   7   3        0.11        0.49      0.53 o 
  -6   7   3       39.76       30.70      1.18 o 
  -5   7   3        4.89        3.57      0.54 o 
  -4   7   3      104.62      113.51      2.72 o 
  -3   7   3      666.16      734.11     19.22 o 
  -2   7   3       88.57       75.44      2.68 o 
  -1   7   3      232.29      288.84      5.33 o 
   0   7   3       84.80       77.61      1.84 o 
   1   7   3      822.38      956.55     17.38 o 
   2   7   3       40.67       44.98      1.29 o 
   3   7   3      142.84      196.18      3.95 o 
   4   7   3       39.92       40.62      1.40 o 
   5   7   3       30.44       27.46      1.39 o 
   6   7   3        5.17        5.77      1.06 o 
   7   7   3      139.33      154.02      3.44 o 
   8   7   3        2.92        3.18      1.36 o 
   9   7   3        8.72        7.57      1.75 o 
  10   7   3       13.72       12.90      2.19 o 
  11   7   3       32.03       35.12      3.41 o 
 -12   8   3        1.57        1.11      1.44 o 
 -11   8   3       11.37       13.56      1.90 o 
 -10   8   3        5.61        5.01      1.30 o 
  -9   8   3       96.29       80.37      2.66 o 
  -8   8   3      403.93      378.93     16.36 o 
  -7   8   3        1.65        2.83      0.70 o 
  -6   8   3       73.35       66.00      1.74 o 
  -5   8   3       40.22       31.99      1.16 o 
  -4   8   3      126.28      144.35      4.49 o 
  -3   8   3       62.89       65.50      1.44 o 
  -2   8   3       12.43       16.10      0.83 o 
  -1   8   3      200.62      243.50      6.08 o 
   0   8   3        3.61        3.64      0.54 o 
   1   8   3       30.41       28.77      1.03 o 
   2   8   3      438.12      537.80     12.49 o 
   3   8   3       61.97       57.53      1.82 o 
   4   8   3       54.74       66.29      2.00 o 
   5   8   3       36.85       33.34      1.65 o 
   6   8   3       34.61       39.41      2.13 o 
   7   8   3        7.91       11.92      1.57 o 
   8   8   3        1.91        1.22      1.23 o 
   9   8   3        0.00        0.12      1.30 o 
  10   8   3        0.91        2.77      1.55 o 
 -12   9   3        0.79        2.42      1.62 o 
 -11   9   3       11.71       11.95      2.09 o 
 -10   9   3        1.68        2.51      1.23 o 
  -9   9   3        4.14        4.78      1.14 o 
  -8   9   3       67.32       56.73      2.08 o 
  -7   9   3       29.18       25.44      1.40 o 
  -6   9   3       82.62       85.24      2.60 o 
  -5   9   3        4.82        6.08      0.72 o 
  -4   9   3       66.09       70.16      1.73 o 
  -3   9   3       21.23       24.77      1.03 o 
  -2   9   3      250.25      224.17      4.15 o 
  -1   9   3        0.77        1.81      0.49 o 
   0   9   3       30.22       33.35      1.40 o 
   1   9   3       29.72       30.31      1.14 o 
   2   9   3       82.19       70.37      1.98 o 
   3   9   3       32.81       39.52      1.63 o 
   4   9   3        3.17        3.27      0.79 o 
   5   9   3      177.74      175.16      3.73 o 
   6   9   3       29.18       34.81      2.15 o 
   7   9   3        2.31        4.89      1.47 o 
   8   9   3       14.99       10.06      1.86 o 
   9   9   3        0.55        0.00      1.20 o 
  10   9   3        0.24        1.02      1.58 o 
 -11  10   3        0.24        0.00      1.41 o 
 -10  10   3        5.36        7.43      1.71 o 
  -9  10   3        0.19        0.42      1.41 o 
  -8  10   3       14.88       11.49      1.37 o 
  -7  10   3      115.19      103.14      3.14 o 
  -6  10   3        0.00        0.70      0.64 o 
  -5  10   3       14.06        9.99      0.88 o 
  -4  10   3       29.50       28.93      1.22 o 
  -3  10   3      427.36      452.72     12.48 o 
  -2  10   3       27.07       27.25      1.24 o 
  -1  10   3        9.05        8.46      0.80 o 
   0  10   3       11.57        9.52      0.82 o 
   1  10   3        0.00        0.04      0.48 o 
   2  10   3       66.43       65.41      2.00 o 
   3  10   3      346.43      320.27     12.25 o 
   4  10   3       11.70       12.60      1.26 o 
   5  10   3       35.93       27.32      1.92 o 
   6  10   3       26.04       27.45      2.05 o 
   7  10   3       96.99       86.52      3.27 o 
   8  10   3       14.61       14.05      2.14 o 
   9  10   3        0.22        0.00      1.30 o 
  10  10   3        2.75        2.71      1.79 o 
 -11  11   3        2.42        4.37      1.75 o 
 -10  11   3        3.58        5.62      1.71 o 
  -9  11   3        4.85        3.73      1.47 o 
  -8  11   3       31.40       28.33      2.07 o 
  -7  11   3        2.10        1.80      0.92 o 
  -6  11   3       29.14       23.85      1.75 o 
  -5  11   3        0.10        0.07      0.66 o 
  -4  11   3       76.74       80.94      2.06 o 
  -3  11   3        3.98        3.38      0.71 o 
  -2  11   3       68.29       63.05      2.29 o 
  -1  11   3      356.03      356.26     11.33 o 
   0  11   3       28.07       21.22      1.19 o 
   1  11   3        0.04        0.25      0.57 o 
   2  11   3        0.78        1.49      0.71 o 
   3  11   3       14.18       13.72      1.27 o 
   4  11   3       27.99       24.56      1.60 o 
   5  11   3       92.84       77.02      2.90 o 
   6  11   3       13.58        8.68      1.47 o 
   7  11   3      107.40       98.62      3.53 o 
   8  11   3        8.91        5.67      1.74 o 
   9  11   3        1.99        2.79      1.61 o 
 -11  12   3        5.69        5.18      1.99 o 
 -10  12   3        1.28        0.91      1.69 o 
  -9  12   3        0.01        1.83      1.63 o 
  -8  12   3        4.45        5.87      1.55 o 
  -7  12   3        5.38        7.75      1.39 o 
  -6  12   3        0.86        0.00      0.87 o 
  -5  12   3       29.42       31.52      1.73 o 
  -4  12   3        5.00        4.89      0.97 o 
  -3  12   3        1.18        1.00      0.71 o 
  -2  12   3       34.51       32.51      1.64 o 
  -1  12   3      168.07      160.99      3.15 o 
   0  12   3       32.50       34.20      1.69 o 
   1  12   3        3.22        3.34      0.85 o 
   2  12   3        0.10        0.00      0.63 o 
   3  12   3        0.11        0.73      0.76 o 
   4  12   3        5.68        5.04      1.05 o 
   5  12   3        0.69        0.00      0.92 o 
   6  12   3        1.29        1.06      1.15 o 
   7  12   3        9.50       10.18      1.73 o 
   8  12   3        3.03        3.68      1.67 o 
   9  12   3        3.02        3.14      1.71 o 
 -10  13   3        0.17        0.00      2.06 o 
  -9  13   3        4.94        9.05      1.93 o 
  -8  13   3        1.35        0.50      1.27 o 
  -7  13   3       19.56       19.13      2.50 o 
  -6  13   3       22.89       21.74      1.89 o 
  -5  13   3       20.00       19.79      1.58 o 
  -4  13   3       71.52       66.33      2.31 o 
  -3  13   3       42.06       37.50      1.81 o 
  -2  13   3      178.20      190.84      5.90 o 
  -1  13   3        6.23        7.04      1.23 o 
   0  13   3       88.49       85.21      2.89 o 
   1  13   3        6.03        5.04      1.13 o 
   2  13   3       22.89       18.44      1.72 o 
   3  13   3       10.79       12.35      1.35 o 
   4  13   3        0.26        0.68      0.92 o 
   5  13   3        1.72        1.57      1.13 o 
   6  13   3        8.64        8.26      1.59 o 
   7  13   3        1.51        0.94      1.22 o 
   8  13   3        4.21        3.69      1.77 o 
  -9  14   3        0.83        0.47      1.43 o 
  -8  14   3        1.20        0.94      1.41 o 
  -7  14   3        0.01        0.35      1.22 o 
  -6  14   3       18.90       18.16      2.13 o 
  -5  14   3        6.68        3.61      1.06 o 
  -4  14   3        0.01        0.00      0.78 o 
  -3  14   3        0.76        1.33      0.87 o 
  -2  14   3       30.56       32.12      1.84 o 
  -1  14   3      104.32       94.86      3.16 o 
   0  14   3       41.36       37.08      2.23 o 
   1  14   3        2.43        3.48      1.13 o 
   2  14   3       22.96       19.31      1.86 o 
   3  14   3        6.75        6.60      1.36 o 
   4  14   3        0.95        0.00      0.98 o 
   5  14   3        2.56        1.43      1.33 o 
   6  14   3        0.81        1.19      1.23 o 
   7  14   3        0.21        1.01      1.37 o 
   8  14   3        0.63        0.45      1.60 o 
  -9  15   3        0.23        0.22      1.50 o 
  -8  15   3        0.20        0.00      1.36 o 
  -7  15   3        2.49        3.24      1.50 o 
  -6  15   3        0.60        1.79      1.58 o 
  -5  15   3        0.02        0.00      1.04 o 
  -4  15   3        0.56        0.51      0.90 o 
  -3  15   3        4.42        5.13      1.14 o 
  -2  15   3        0.02        0.20      0.97 o 
  -1  15   3        8.24        7.29      1.48 o 
   0  15   3       46.84       46.21      2.49 o 
   1  15   3       11.38       16.94      1.87 o 
   2  15   3       50.50       50.01      2.63 o 
   3  15   3        2.01        0.00      1.08 o 
   4  15   3        0.15        1.96      1.22 o 
   5  15   3        1.62        0.73      1.37 o 
   6  15   3        0.08        0.00      1.32 o 
   7  15   3        1.89        2.59      1.77 o 
  -8  16   3        0.08        2.21      1.70 o 
  -7  16   3        3.51        5.73      1.75 o 
  -6  16   3        9.45        6.58      1.77 o 
  -5  16   3        0.01        0.10      1.24 o 
  -4  16   3        8.81        9.30      1.43 o 
  -3  16   3        3.24        2.82      1.23 o 
  -2  16   3        0.01        0.00      1.05 o 
  -1  16   3       60.63       63.04      2.92 o 
   0  16   3       77.48       76.27      3.19 o 
   1  16   3       16.60       19.45      2.00 o 
   2  16   3        6.60        9.69      1.66 o 
   3  16   3        0.20        0.00      1.11 o 
   4  16   3        0.00        0.53      1.22 o 
   5  16   3        0.32        0.00      1.40 o 
   6  16   3        0.00        1.12      1.61 o 
  -7  17   3        0.00        0.00      1.51 o 
  -6  17   3        1.01        1.52      1.49 o 
  -5  17   3        2.67        4.76      1.66 o 
  -4  17   3        0.97        2.90      1.72 o 
  -3  17   3        0.73        0.00      1.15 o 
  -2  17   3        6.34        5.08      1.48 o 
  -1  17   3        5.41        6.53      1.61 o 
   0  17   3        4.65        7.21      1.65 o 
   1  17   3        1.49        1.16      1.26 o 
   2  17   3        4.00        5.00      1.49 o 
   3  17   3        2.68        0.99      1.35 o 
   4  17   3        2.88        4.84      1.80 o 
   5  17   3        0.01        1.08      1.58 o 
  -6  18   3        0.79        2.97      1.70 o 
  -5  18   3        0.04        1.05      1.77 o 
  -4  18   3        0.73        0.60      1.51 o 
  -3  18   3        0.27        0.32      1.35 o 
  -2  18   3        4.29        6.65      1.73 o 
  -1  18   3        0.40        0.76      1.39 o 
   0  18   3       24.67       30.13      2.59 o 
   1  18   3        2.95        3.49      1.49 o 
   2  18   3        0.98        0.90      1.37 o 
   3  18   3        0.00        0.00      1.41 o 
   4  18   3        1.13        0.96      1.62 o 
  -4  19   3        0.47        0.39      1.62 o 
  -3  19   3        0.04        0.68      1.53 o 
  -2  19   3        0.06        0.79      1.54 o 
  -1  19   3        0.71        2.13      1.44 o 
   0  19   3        0.45        2.26      1.51 o 
   1  19   3        0.01        0.22      1.41 o 
   2  19   3        0.18        0.00      1.39 o 
 -12   0   4        4.13        1.64      2.01 o 
 -10   0   4      148.71      137.05      6.05 o 
  -8   0   4        8.04        7.72      1.32 o 
  -6   0   4      105.94       95.71      2.61 o 
  -4   0   4      242.88      222.74      6.59 o 
  -2   0   4      408.21      416.71     16.28 o 
   0   0   4    15547.93    16187.62    423.20 o 
   2   0   4      115.69      106.73      2.21 o 
   4   0   4        6.47        4.30      0.85 o 
   6   0   4       86.19       70.02      2.99 o 
   8   0   4        9.11       11.29      2.54 o 
  10   0   4       38.20       41.35      4.85 o 
 -13   1   4       14.42       13.84      2.31 o 
 -12   1   4       49.42       45.98      2.46 o 
 -11   1   4       22.65       15.85      1.62 o 
 -10   1   4        4.79        3.65      0.99 o 
  -9   1   4       57.76       67.04      2.33 o 
  -8   1   4        3.92        2.65      0.76 o 
  -7   1   4      455.12      461.08      7.82 o 
  -6   1   4      297.53      300.32      5.67 o 
  -5   1   4       26.90       19.59      0.81 o 
  -4   1   4      625.24      655.68     11.59 o 
  -3   1   4     1285.30     1288.35     27.57 o 
  -2   1   4      812.23      909.08     20.41 o 
  -1   1   4     6670.08     7326.35    129.35 o 
   0   1   4     1633.68     1611.64     25.70 o 
   1   1   4      480.95      543.27      8.62 o 
   2   1   4      155.56      169.08      2.79 o 
   3   1   4       81.91       71.72      1.48 o 
   4   1   4      487.49      553.09      7.93 o 
   5   1   4        5.49        6.10      0.68 o 
   6   1   4      107.44      102.45      2.98 o 
   7   1   4       39.85       46.80      2.23 o 
   8   1   4       27.04       27.48      2.37 o 
   9   1   4       39.10       43.10      3.02 o 
  10   1   4       11.69       11.66      2.14 o 
  11   1   4        0.02        0.00      1.63 o 
 -13   2   4       12.17       15.74      2.13 o 
 -12   2   4        0.71        0.00      1.06 o 
 -11   2   4       52.14       55.63      2.45 o 
 -10   2   4        5.76        3.82      0.96 o 
  -9   2   4        1.77        1.05      0.76 o 
  -8   2   4       14.79       19.16      1.31 o 
  -7   2   4       19.30       20.66      1.08 o 
  -6   2   4      340.27      337.02      6.15 o 
  -5   2   4       12.14       15.43      0.74 o 
  -4   2   4     1015.62     1198.66     19.46 o 
  -3   2   4     1530.12     1512.83     32.80 o 
  -2   2   4      593.18      521.48     11.33 o 
  -1   2   4     1944.64     2173.73     38.23 o 
   0   2   4       51.60       92.43      2.31 o 
   1   2   4      622.08      563.81      6.61 o 
   2   2   4      893.13     1084.95     16.26 o 
   3   2   4       42.80       51.33      1.22 o 
   4   2   4      534.71      555.16     10.62 o 
   5   2   4      772.32      813.07     14.19 o 
   6   2   4      210.14      207.66      3.49 o 
   7   2   4       13.85       16.87      1.61 o 
   8   2   4       31.67       32.71      2.18 o 
   9   2   4       31.10       34.80      2.79 o 
  10   2   4       41.25       43.77      3.77 o 
  11   2   4        0.00        0.00      1.67 o 
 -13   3   4        9.12        9.10      1.89 o 
 -12   3   4       32.76       38.07      2.35 o 
 -11   3   4       14.30       14.25      1.61 o 
 -10   3   4        4.43        1.39      0.90 o 
  -9   3   4      475.04      473.77      7.60 o 
  -8   3   4       53.18       45.61      1.77 o 
  -7   3   4       12.34       11.80      0.91 o 
  -6   3   4      637.71      714.09     12.95 o 
  -5   3   4       71.86       65.08      1.91 o 
  -4   3   4       13.71       16.73      0.73 o 
  -3   3   4        1.39        2.77      0.37 o 
  -2   3   4     1417.15     1486.77     27.34 o 
  -1   3   4     1806.47     1761.69     33.10 o 
   0   3   4     1464.39     1387.22     20.13 o 
   1   3   4      232.54      191.29      3.00 o 
   2   3   4       73.05       75.40      1.42 o 
   3   3   4      137.18      153.22      3.73 o 
   4   3   4      193.95      232.79      4.16 o 
   5   3   4       83.64       71.95      2.74 o 
   6   3   4       14.63       14.09      1.24 o 
   7   3   4        0.53        0.08      0.82 o 
   8   3   4      280.92      280.12      9.12 o 
   9   3   4        4.00        5.32      1.40 o 
  10   3   4        2.86        0.55      1.46 o 
  11   3   4        0.17        0.00      1.60 o 
 -13   4   4        0.16        3.04      1.53 o 
 -12   4   4        0.91        0.00      1.17 o 
 -11   4   4        0.38        0.27      0.97 o 
 -10   4   4       71.68       69.24      2.51 o 
  -9   4   4        6.47        7.45      1.14 o 
  -8   4   4       16.49       18.61      1.33 o 
  -7   4   4      320.60      318.62      5.65 o 
  -6   4   4        3.09        4.79      0.59 o 
  -5   4   4        1.84        6.63      0.60 o 
  -4   4   4     1271.97     1302.13     28.04 o 
  -3   4   4     2867.77     2853.56     64.57 o 
  -2   4   4      415.35      492.20      8.38 o 
  -1   4   4      917.27      963.15     18.74 o 
   0   4   4        8.41        8.70      0.53 o 
   1   4   4        0.01        0.85      0.39 o 
   2   4   4       76.30       79.30      1.70 o 
   3   4   4       39.38       42.00      1.35 o 
   4   4   4        0.32        0.03      0.45 o 
   5   4   4        0.00        2.06      0.64 o 
   6   4   4        2.72        3.19      0.83 o 
   7   4   4      153.92      163.62      3.88 o 
   8   4   4       25.82       33.93      2.29 o 
   9   4   4       11.52       12.30      1.79 o 
  10   4   4        4.61        4.08      1.63 o 
  11   4   4        0.55        1.31      1.73 o 
 -13   5   4        5.35        5.96      2.01 o 
 -12   5   4        5.07        4.08      1.38 o 
 -11   5   4        0.11        0.00      0.92 o 
 -10   5   4       77.40       76.86      2.65 o 
  -9   5   4       31.00       30.76      1.76 o 
  -8   5   4        0.87        0.16      0.60 o 
  -7   5   4       69.53       66.68      1.80 o 
  -6   5   4        9.37        9.31      0.87 o 
  -5   5   4       87.67       70.88      2.35 o 
  -4   5   4        0.37        0.45      0.36 o 
  -3   5   4      305.92      380.80     10.45 o 
  -2   5   4      103.49       98.93      2.49 o 
  -1   5   4      282.92      268.04      6.40 o 
   0   5   4       29.70       37.36      0.96 o 
   1   5   4       59.73       47.51      1.26 o 
   2   5   4        2.87        4.56      0.60 o 
   3   5   4       25.99       29.66      1.19 o 
   4   5   4        1.28        2.98      0.61 o 
   5   5   4      514.96      523.53     15.29 o 
   6   5   4       29.45       31.43      1.72 o 
   7   5   4      286.09      291.08      8.85 o 
   8   5   4        0.89        0.42      1.04 o 
   9   5   4        1.56        1.74      1.27 o 
  10   5   4        1.52        0.04      1.25 o 
 -13   6   4        0.90        0.64      1.66 o 
 -12   6   4        0.00        0.00      1.21 o 
 -11   6   4       23.97       23.07      1.92 o 
 -10   6   4        5.31        5.61      1.16 o 
  -9   6   4       94.91       86.59      2.67 o 
  -8   6   4        3.70        2.23      0.72 o 
  -7   6   4        9.48       17.12      1.09 o 
  -6   6   4      103.37      101.72      2.33 o 
  -5   6   4       28.02       15.57      0.87 o 
  -4   6   4      126.24      146.56      3.92 o 
  -3   6   4      261.01      217.49      5.41 o 
  -2   6   4       76.48       72.82      1.36 o 
  -1   6   4     1022.33     1000.44     23.36 o 
   0   6   4     1327.30     1487.96     26.01 o 
   1   6   4      105.70       95.07      1.77 o 
   2   6   4      575.17      615.83     11.37 o 
   3   6   4        6.57        2.57      0.58 o 
   4   6   4       41.66       51.91      1.61 o 
   5   6   4       16.34       20.92      1.25 o 
   6   6   4      134.98      115.58      2.88 o 
   7   6   4      283.25      269.14      9.37 o 
   8   6   4       28.17       35.08      2.32 o 
   9   6   4        1.02        1.85      1.27 o 
  10   6   4        2.92        2.26      1.65 o 
 -12   7   4        0.78        0.05      1.43 o 
 -11   7   4        1.13        0.00      0.95 o 
 -10   7   4        3.80        5.24      1.18 o 
  -9   7   4       19.26       17.00      1.53 o 
  -8   7   4       40.75       39.26      1.66 o 
  -7   7   4        3.48        3.75      0.72 o 
  -6   7   4        2.04        1.64      0.51 o 
  -5   7   4       17.41       17.71      0.93 o 
  -4   7   4      606.71      673.55     16.18 o 
  -3   7   4       56.75       62.80      1.42 o 
  -2   7   4      420.56      509.94     12.11 o 
  -1   7   4       85.05       73.86      1.39 o 
   0   7   4        6.41        5.16      0.53 o 
   1   7   4       59.06       60.98      1.57 o 
   2   7   4       53.80       55.78      1.50 o 
   3   7   4       37.25       38.52      1.37 o 
   4   7   4       85.94       83.87      2.04 o 
   5   7   4        0.08        0.17      0.63 o 
   6   7   4      141.48      122.19      3.01 o 
   7   7   4       29.95       24.50      1.98 o 
   8   7   4       10.65        9.94      1.86 o 
   9   7   4        0.00        0.00      1.19 o 
  10   7   4        0.13        0.00      1.52 o 
 -12   8   4        0.03        0.65      1.53 o 
 -11   8   4        2.58        2.27      1.24 o 
 -10   8   4       12.97       14.43      1.54 o 
  -9   8   4       16.94       20.46      1.64 o 
  -8   8   4        2.12        4.55      1.01 o 
  -7   8   4       61.70       51.39      1.74 o 
  -6   8   4      169.14      155.69      3.88 o 
  -5   8   4       76.21       80.60      1.94 o 
  -4   8   4        5.07        3.95      0.60 o 
  -3   8   4       33.91       34.26      1.13 o 
  -2   8   4       81.12       83.06      1.87 o 
  -1   8   4        0.92        0.16      0.34 o 
   0   8   4      100.45      115.41      2.30 o 
   1   8   4      147.66      163.18      2.86 o 
   2   8   4        1.97        2.06      0.65 o 
   3   8   4        0.39        0.00      0.52 o 
   4   8   4       15.02       11.58      1.16 o 
   5   8   4        1.30        0.28      0.83 o 
   6   8   4        1.77        3.21      1.26 o 
   7   8   4      154.05      147.38      4.85 o 
   8   8   4       21.80       21.82      2.42 o 
   9   8   4        7.59        6.17      1.82 o 
  10   8   4        2.54        1.46      1.69 o 
 -12   9   4        0.05        0.81      1.56 o 
 -11   9   4       14.11       13.28      2.17 o 
 -10   9   4        3.51        3.02      1.15 o 
  -9   9   4      115.00      109.84      3.40 o 
  -8   9   4       98.15      103.20      2.63 o 
  -7   9   4       12.04       11.43      1.13 o 
  -6   9   4       46.43       47.10      1.65 o 
  -5   9   4        2.10        1.58      0.55 o 
  -4   9   4       27.15       26.03      1.12 o 
  -3   9   4      289.60      294.05      8.79 o 
  -2   9   4        8.06        9.82      0.83 o 
  -1   9   4        1.72        2.22      0.54 o 
   0   9   4        0.94        0.90      0.51 o 
   1   9   4       27.07       31.66      1.48 o 
   2   9   4      193.13      202.83      4.45 o 
   3   9   4       36.40       29.35      1.57 o 
   4   9   4       16.66       14.74      1.55 o 
   5   9   4      116.17      105.19      3.22 o 
   6   9   4        0.09        0.10      0.98 o 
   7   9   4      109.59      115.63      5.09 o 
   8   9   4       32.45       27.38      2.66 o 
   9   9   4        0.15        0.00      1.43 o 
 -11  10   4        0.14        0.00      1.63 o 
 -10  10   4        0.40        0.61      1.28 o 
  -9  10   4        5.36        5.38      1.34 o 
  -8  10   4       36.56       37.50      1.87 o 
  -7  10   4        4.91        3.18      0.85 o 
  -6  10   4      201.28      228.93      7.50 o 
  -5  10   4        0.12        0.00      0.50 o 
  -4  10   4      360.19      369.87      9.75 o 
  -3  10   4       22.77       26.06      1.25 o 
  -2  10   4       49.34       54.40      1.63 o 
  -1  10   4      128.14      137.78      3.33 o 
   0  10   4      183.11      185.23      4.80 o 
   1  10   4        9.13        7.27      0.97 o 
   2  10   4       39.57       38.94      1.73 o 
   3  10   4       74.81       78.49      2.39 o 
   4  10   4      108.69      114.34      2.92 o 
   5  10   4        2.99        2.78      1.17 o 
   6  10   4       16.77       21.41      2.00 o 
   7  10   4       17.99       20.06      2.33 o 
   8  10   4       32.81       34.22      2.93 o 
   9  10   4        3.25        2.79      1.77 o 
 -11  11   4        4.92        7.11      2.27 o 
 -10  11   4        0.29        1.25      1.64 o 
  -9  11   4        6.02        6.21      1.64 o 
  -8  11   4       78.40       73.52      3.37 o 
  -7  11   4       50.19       47.01      2.34 o 
  -6  11   4      238.05      231.01      8.69 o 
  -5  11   4       20.24       15.27      1.21 o 
  -4  11   4        6.36        7.81      0.93 o 
  -3  11   4       72.47       73.43      2.38 o 
  -2  11   4       29.77       26.63      1.33 o 
  -1  11   4      125.07      119.49      2.96 o 
   0  11   4      251.09      233.15      7.99 o 
   1  11   4       42.05       41.99      1.81 o 
   2  11   4        0.96        1.39      0.77 o 
   3  11   4        0.01        0.00      0.72 o 
   4  11   4        5.62        6.49      1.15 o 
   5  11   4        0.00        1.19      1.07 o 
   6  11   4       12.24       11.91      1.73 o 
   7  11   4       97.45      112.05      3.90 o 
   8  11   4       18.16       20.14      2.53 o 
   9  11   4        0.19        1.11      1.64 o 
 -11  12   4        0.07        0.57      2.36 o 
 -10  12   4        0.96        0.66      2.16 o 
  -9  12   4        0.16        2.63      1.75 o 
  -8  12   4        6.45        6.69      1.40 o 
  -7  12   4        1.42        1.09      1.03 o 
  -6  12   4       27.15       20.36      1.76 o 
  -5  12   4       10.44       13.10      1.33 o 
  -4  12   4       25.58       28.91      1.63 o 
  -3  12   4       21.57       22.29      1.47 o 
  -2  12   4        0.12        0.53      0.60 o 
  -1  12   4       13.25       14.24      1.27 o 
   0  12   4      214.07      212.98      5.72 o 
   1  12   4        4.74        5.46      0.98 o 
   2  12   4      155.78      158.18      3.43 o 
   3  12   4       37.75       38.05      1.96 o 
   4  12   4       61.39       49.86      2.27 o 
   5  12   4        0.13        0.00      0.94 o 
   6  12   4        6.33        5.75      1.47 o 
   7  12   4        0.01        1.54      1.37 o 
   8  12   4        4.41        5.31      1.81 o 
 -10  13   4        4.20        4.61      2.51 o 
  -9  13   4        6.68        5.70      1.71 o 
  -8  13   4        2.30        3.41      1.47 o 
  -7  13   4        6.36       10.06      1.55 o 
  -6  13   4       39.81       37.46      2.27 o 
  -5  13   4       20.45       18.45      1.57 o 
  -4  13   4        0.25        0.81      0.84 o 
  -3  13   4        0.95        0.00      0.75 o 
  -2  13   4        7.17        9.92      1.38 o 
  -1  13   4      227.55      245.77     10.14 o 
   0  13   4       14.45       12.57      1.53 o 
   1  13   4       11.12       13.46      1.36 o 
   2  13   4        1.01        0.88      0.89 o 
   3  13   4       13.15       14.52      1.52 o 
   4  13   4       28.69       28.40      1.95 o 
   5  13   4       15.60       19.67      2.01 o 
   6  13   4        0.32        0.00      1.15 o 
   7  13   4        1.45        0.57      1.31 o 
   8  13   4        0.09        0.00      1.83 o 
  -9  14   4        0.41        0.61      1.78 o 
  -8  14   4        2.76        2.52      1.69 o 
  -7  14   4        2.00        1.15      1.27 o 
  -6  14   4        6.06        7.52      1.42 o 
  -5  14   4        0.40        0.00      0.81 o 
  -4  14   4       19.37       22.60      1.68 o 
  -3  14   4       52.45       50.68      2.46 o 
  -2  14   4        0.30        0.78      0.97 o 
  -1  14   4      172.97      162.51      5.00 o 
   0  14   4        0.01        0.15      0.97 o 
   1  14   4       34.56       37.63      2.35 o 
   2  14   4        2.21        3.24      1.19 o 
   3  14   4       39.39       47.58      2.59 o 
   4  14   4        0.18        0.83      1.01 o 
   5  14   4        6.71        8.74      1.68 o 
   6  14   4        1.65        1.63      1.41 o 
   7  14   4        3.23        4.14      1.60 o 
  -9  15   4        6.08        9.57      2.45 o 
  -8  15   4        3.12        3.07      1.57 o 
  -7  15   4       15.24       14.59      2.17 o 
  -6  15   4       18.49       17.29      1.90 o 
  -5  15   4        0.76        1.98      1.01 o 
  -4  15   4       10.29       12.73      1.49 o 
  -3  15   4        0.83        1.57      1.15 o 
  -2  15   4        8.36        9.46      1.58 o 
  -1  15   4       20.32       25.31      2.11 o 
   0  15   4        0.69        0.10      1.04 o 
   1  15   4       11.21       10.40      1.64 o 
   2  15   4        6.58        5.54      1.41 o 
   3  15   4        3.49        4.19      1.37 o 
   4  15   4        0.48        0.87      1.32 o 
   5  15   4        6.75        8.11      1.96 o 
   6  15   4        2.61        4.27      1.81 o 
  -8  16   4        4.46        5.17      2.15 o 
  -7  16   4        2.51        3.39      1.92 o 
  -6  16   4        0.14        0.00      1.25 o 
  -5  16   4        3.17        3.69      1.26 o 
  -4  16   4        4.16        4.02      1.38 o 
  -3  16   4       46.44       50.51      2.66 o 
  -2  16   4        8.15       10.39      1.72 o 
  -1  16   4       50.07       57.48      2.86 o 
   0  16   4        2.54        2.33      1.30 o 
   1  16   4       17.28       13.27      1.80 o 
   2  16   4        7.85        9.74      1.74 o 
   3  16   4        3.81        5.75      1.53 o 
   4  16   4        5.30        7.57      1.92 o 
   5  16   4        0.19        0.00      1.50 o 
  -7  17   4        0.02        0.00      1.39 o 
  -6  17   4        1.69        1.25      1.81 o 
  -5  17   4        0.03        0.00      1.37 o 
  -4  17   4        0.60        0.00      1.17 o 
  -3  17   4        0.30        0.12      1.26 o 
  -2  17   4        0.56        0.00      1.18 o 
  -1  17   4        1.23        2.93      1.41 o 
   0  17   4        5.33        6.50      1.60 o 
   1  17   4        4.54        6.56      1.67 o 
   2  17   4        0.97        1.88      1.36 o 
   3  17   4        1.54        1.59      1.43 o 
   4  17   4        1.21        0.58      1.64 o 
  -5  18   4        2.82        3.28      1.98 o 
  -4  18   4        0.15        1.85      1.64 o 
  -3  18   4        4.67        4.51      1.59 o 
  -2  18   4        0.74        1.69      1.38 o 
  -1  18   4        0.21        0.09      1.31 o 
   0  18   4        0.36        0.34      1.40 o 
   1  18   4        0.66        1.83      1.49 o 
   2  18   4        1.89        5.26      1.71 o 
   3  18   4        5.03        7.44      1.90 o 
  -3  19   4        0.03        0.00      1.62 o 
  -2  19   4        0.86        0.61      1.43 o 
  -1  19   4        2.20        2.65      1.59 o 
   0  19   4        1.44        0.00      1.39 o 
   1  19   4        0.07        0.17      1.43 o 
 -13   0   5        3.42        3.06      2.43 o 
 -11   0   5      100.56      118.51      8.81 o 
  -9   0   5        4.60        4.07      1.22 o 
  -7   0   5      854.15     1008.25     19.18 o 
  -5   0   5      282.64      242.54      7.35 o 
  -3   0   5     1499.49     1470.28     56.31 o 
  -1   0   5       29.80       10.84      0.84 o 
   1   0   5       94.55       57.42      2.04 o 
   3   0   5       36.60       27.91      1.50 o 
   5   0   5       34.05       30.16      1.82 o 
   7   0   5       73.90       74.49      4.65 o 
   9   0   5       14.19        9.56      2.85 o 
 -13   1   5        1.73        1.60      1.65 o 
 -12   1   5        0.59        0.23      1.26 o 
 -11   1   5        0.58        0.00      1.06 o 
 -10   1   5       47.62       44.57      2.30 o 
  -9   1   5       12.75       15.80      1.31 o 
  -8   1   5       22.17       28.19      1.49 o 
  -7   1   5       30.32       28.94      1.15 o 
  -6   1   5        0.00        1.09      0.47 o 
  -5   1   5     1020.66      975.95     13.91 o 
  -4   1   5        7.80        7.35      0.62 o 
  -3   1   5      339.20      363.27      7.34 o 
  -2   1   5      983.75     1104.89     16.78 o 
  -1   1   5       58.48       62.98      1.12 o 
   0   1   5      355.24      379.23      5.87 o 
   1   1   5      533.25      544.53      9.21 o 
   2   1   5        0.16        0.80      0.38 o 
   3   1   5      164.49      175.38      2.33 o 
   4   1   5        8.92        7.70      0.74 o 
   5   1   5      147.64      140.21      3.55 o 
   6   1   5       44.94       37.69      1.77 o 
   7   1   5        0.47        0.06      1.11 o 
   8   1   5        1.38        0.00      1.21 o 
   9   1   5        5.38        4.91      1.78 o 
  10   1   5       10.21       10.58      2.22 o 
 -13   2   5        0.09        0.00      1.41 o 
 -12   2   5        0.61        0.64      1.33 o 
 -11   2   5        4.61        3.80      1.32 o 
 -10   2   5        0.07        0.00      0.88 o 
  -9   2   5       77.11       89.34      2.51 o 
  -8   2   5        0.88        0.08      0.56 o 
  -7   2   5      160.33      158.99      3.35 o 
  -6   2   5      998.03     1073.95     18.55 o 
  -5   2   5       53.51       39.40      1.09 o 
  -4   2   5      853.55      885.70     16.26 o 
  -3   2   5       94.24      123.89      2.61 o 
  -2   2   5      758.57      674.19     14.56 o 
  -1   2   5       14.58        9.91      0.58 o 
   0   2   5      233.30      301.34      5.29 o 
   1   2   5      448.37      395.90      7.10 o 
   2   2   5        8.72       10.77      0.70 o 
   3   2   5        4.09        7.40      0.67 o 
   4   2   5      743.34      732.03     15.74 o 
   5   2   5      202.95      197.02      4.93 o 
   6   2   5       59.95       55.09      2.06 o 
   7   2   5        0.04        0.05      0.88 o 
   8   2   5       99.80      102.07      3.99 o 
   9   2   5        4.18        3.37      1.63 o 
  10   2   5        0.04        0.00      1.62 o 
 -13   3   5        0.46        0.37      1.51 o 
 -12   3   5        3.03        1.12      1.37 o 
 -11   3   5        1.32        0.32      1.09 o 
 -10   3   5      137.02      129.17      6.68 o 
  -9   3   5      125.18      110.00      4.70 o 
  -8   3   5        1.75        1.59      0.68 o 
  -7   3   5      647.56      707.55     14.42 o 
  -6   3   5      654.59      728.24     14.31 o 
  -5   3   5      425.11      381.19      7.96 o 
  -4   3   5      246.48      237.99      6.89 o 
  -3   3   5       72.64       80.21      1.52 o 
  -2   3   5      598.04      540.52     11.02 o 
  -1   3   5      452.14      443.32      6.74 o 
   0   3   5      136.40      155.00      3.14 o 
   1   3   5      142.15      119.19      1.73 o 
   2   3   5      309.46      324.74      4.21 o 
   3   3   5        0.04        0.13      0.47 o 
   4   3   5      122.07      164.48      4.09 o 
   5   3   5       29.51       31.84      1.48 o 
   6   3   5       33.80       47.22      1.98 o 
   7   3   5      439.62      414.52     11.40 o 
   8   3   5       15.12       14.12      2.06 o 
   9   3   5        0.08        0.00      1.42 o 
  10   3   5        1.60        0.09      1.69 o 
 -13   4   5        6.10        5.91      1.92 o 
 -12   4   5       28.43       25.96      2.57 o 
 -11   4   5       11.85       12.69      1.67 o 
 -10   4   5        0.98        2.73      1.14 o 
  -9   4   5      259.20      256.49     10.32 o 
  -8   4   5       37.65       47.70      1.98 o 
  -7   4   5       16.68       17.11      1.08 o 
  -6   4   5      141.91      121.75      3.61 o 
  -5   4   5      173.35      137.75      3.26 o 
  -4   4   5      460.71      453.77      9.37 o 
  -3   4   5      138.63      129.22      2.90 o 
  -2   4   5     1033.65     1142.10     26.46 o 
  -1   4   5      474.03      499.95      9.01 o 
   0   4   5       12.08        7.03      0.57 o 
   1   4   5       77.39       72.04      1.35 o 
   2   4   5        0.66        0.03      0.44 o 
   3   4   5       34.71       26.20      1.20 o 
   4   4   5       42.65       41.21      1.54 o 
   5   4   5       59.39       69.63      2.34 o 
   6   4   5        1.37        1.40      0.86 o 
   7   4   5      112.79      110.36      3.47 o 
   8   4   5        3.64        1.63      1.22 o 
   9   4   5       12.88        7.60      1.88 o 
  10   4   5        2.19        1.76      1.69 o 
 -13   5   5        0.30        0.23      1.52 o 
 -12   5   5        1.99        3.25      1.57 o 
 -11   5   5       14.38       12.56      1.74 o 
 -10   5   5       39.32       43.01      2.39 o 
  -9   5   5      105.72      100.51      3.14 o 
  -8   5   5       12.57       11.39      1.03 o 
  -7   5   5        0.00        1.30      0.56 o 
  -6   5   5        2.64        1.97      0.52 o 
  -5   5   5       84.26       66.08      1.82 o 
  -4   5   5       81.56       76.47      1.49 o 
  -3   5   5      498.34      629.82     12.41 o 
  -2   5   5       65.52       61.23      1.31 o 
  -1   5   5      419.86      383.54      7.25 o 
   0   5   5      209.51      191.08      2.37 o 
   1   5   5      224.94      254.94      3.69 o 
   2   5   5       16.19       15.47      0.97 o 
   3   5   5       18.73       26.25      1.21 o 
   4   5   5      159.10      183.54      3.18 o 
   5   5   5      183.76      157.27      4.62 o 
   6   5   5      149.03      148.63      5.17 o 
   7   5   5        0.12        0.00      0.97 o 
   8   5   5       45.75       48.18      2.70 o 
   9   5   5       40.65       38.32      2.66 o 
  10   5   5        1.49        2.70      2.15 o 
 -13   6   5        2.25        1.55      1.64 o 
 -12   6   5        2.03        1.40      1.51 o 
 -11   6   5        2.36        2.10      1.20 o 
 -10   6   5      126.07      111.19      4.33 o 
  -9   6   5       79.45       62.18      2.60 o 
  -8   6   5        8.02        9.26      1.01 o 
  -7   6   5        3.95        3.97      0.73 o 
  -6   6   5        0.01        0.60      0.47 o 
  -5   6   5        4.08        4.42      0.61 o 
  -4   6   5       73.61       90.49      2.67 o 
  -3   6   5        2.07        1.49      0.43 o 
  -2   6   5       50.04       51.16      1.25 o 
  -1   6   5       41.50       37.56      1.28 o 
   0   6   5      261.29      274.03      3.88 o 
   1   6   5       39.31       37.51      1.30 o 
   2   6   5      184.79      166.43      2.68 o 
   3   6   5        0.37        0.64      0.52 o 
   4   6   5      126.11      127.51      3.59 o 
   5   6   5       78.61       85.32      2.28 o 
   6   6   5       95.32       98.99      5.90 o 
   7   6   5      115.59      105.44      3.43 o 
   8   6   5        3.66        0.71      1.29 o 
   9   6   5        1.85        1.26      1.48 o 
  10   6   5        8.82        8.52      2.55 o 
 -12   7   5        2.95        4.27      1.70 o 
 -11   7   5        9.57        8.03      1.75 o 
 -10   7   5        0.13        0.00      0.98 o 
  -9   7   5       37.24       36.86      2.18 o 
  -8   7   5        0.00        0.00      0.60 o 
  -7   7   5       42.43       38.28      1.56 o 
  -6   7   5       23.44       33.30      1.26 o 
  -5   7   5       94.11       94.87      2.13 o 
  -4   7   5      295.00      283.20      7.71 o 
  -3   7   5      428.81      409.84      7.87 o 
  -2   7   5      120.52      101.96      3.01 o 
  -1   7   5      117.61      132.12      3.01 o 
   0   7   5      130.24      142.99      2.30 o 
   1   7   5       94.79       86.28      1.87 o 
   2   7   5       79.32       71.45      1.83 o 
   3   7   5        2.43        1.01      0.60 o 
   4   7   5       77.03       69.61      2.74 o 
   5   7   5        3.81        8.91      1.33 o 
   6   7   5       30.04       33.55      2.19 o 
   7   7   5      108.13       95.39      3.84 o 
   8   7   5        1.79        0.16      1.40 o 
   9   7   5        3.91        1.34      1.54 o 
 -12   8   5        0.05        0.13      1.49 o 
 -11   8   5        1.02        0.00      1.18 o 
 -10   8   5        9.34        9.54      1.60 o 
  -9   8   5      102.29      110.07      3.40 o 
  -8   8   5        1.20        3.52      0.94 o 
  -7   8   5        0.18        0.16      0.54 o 
  -6   8   5        5.31        5.91      0.73 o 
  -5   8   5       19.83       20.39      1.07 o 
  -4   8   5       32.81       34.13      1.23 o 
  -3   8   5       56.70       59.84      1.49 o 
  -2   8   5      132.94      127.56      2.38 o 
  -1   8   5        6.02        8.08      0.69 o 
   0   8   5       15.97       13.29      1.07 o 
   1   8   5        1.95        2.59      0.69 o 
   2   8   5      112.41      131.36      4.12 o 
   3   8   5        0.04        0.00      0.62 o 
   4   8   5       19.86       18.51      1.43 o 
   5   8   5       32.79       32.38      2.12 o 
   6   8   5        0.01        0.00      1.07 o 
   7   8   5       32.07       31.51      2.67 o 
   8   8   5        8.28        7.61      1.89 o 
   9   8   5       15.46       18.56      2.57 o 
 -12   9   5        0.31        0.00      1.97 o 
 -11   9   5        0.31        0.31      1.24 o 
 -10   9   5       17.66       20.87      2.03 o 
  -9   9   5        0.80        1.78      1.11 o 
  -8   9   5       34.25       43.24      2.02 o 
  -7   9   5       36.33       34.28      1.55 o 
  -6   9   5        0.70        1.45      0.61 o 
  -5   9   5       42.90       39.57      1.39 o 
  -4   9   5       10.78       14.41      0.95 o 
  -3   9   5       18.24       18.73      1.11 o 
  -2   9   5       14.09       10.92      0.90 o 
  -1   9   5       29.44       28.70      1.38 o 
   0   9   5        0.26        0.38      0.54 o 
   1   9   5      473.93      495.77      5.81 o 
   2   9   5      178.28      151.89      6.54 o 
   3   9   5       22.10       20.34      1.49 o 
   4   9   5      138.08      148.91      3.35 o 
   5   9   5       62.65       52.85      2.58 o 
   6   9   5       27.98       24.20      2.33 o 
   7   9   5       20.62       23.56      2.20 o 
   8   9   5       14.66       15.22      2.33 o 
   9   9   5        0.21        0.00      1.58 o 
 -11  10   5        3.34        7.01      2.27 o 
 -10  10   5        9.35       11.94      1.76 o 
  -9  10   5       52.60       60.64      2.79 o 
  -8  10   5        8.71       10.23      1.37 o 
  -7  10   5        0.29        0.79      0.75 o 
  -6  10   5        4.10        1.79      0.68 o 
  -5  10   5       28.47       28.03      1.42 o 
  -4  10   5       24.45       16.55      1.15 o 
  -3  10   5       13.69       15.46      1.08 o 
  -2  10   5        0.49        0.58      0.52 o 
  -1  10   5        0.02        0.16      0.53 o 
   0  10   5       12.88       17.61      1.34 o 
   1  10   5       22.87       24.59      1.52 o 
   2  10   5       47.70       43.54      1.92 o 
   3  10   5       33.66       26.17      1.71 o 
   4  10   5        0.01        0.50      0.85 o 
   5  10   5       20.76       20.33      1.96 o 
   6  10   5        2.06        1.94      1.24 o 
   7  10   5       26.47       23.60      2.31 o 
   8  10   5       14.11       19.37      2.51 o 
 -11  11   5        0.01        0.00      1.72 o 
 -10  11   5        0.03        0.00      1.25 o 
  -9  11   5       35.76       39.62      2.78 o 
  -8  11   5       21.62       23.50      2.20 o 
  -7  11   5      150.66      128.40      4.52 o 
  -6  11   5        0.13        0.69      0.76 o 
  -5  11   5        2.96        3.24      0.79 o 
  -4  11   5       44.41       47.62      1.72 o 
  -3  11   5       10.29        9.58      0.99 o 
  -2  11   5        6.22        5.12      0.88 o 
  -1  11   5       14.24       12.00      1.20 o 
   0  11   5       65.60       68.39      2.45 o 
   1  11   5       44.92       48.36      2.01 o 
   2  11   5       79.87       66.21      2.37 o 
   3  11   5        2.30        1.62      0.93 o 
   4  11   5       30.53       36.78      2.01 o 
   5  11   5        0.28        0.00      1.01 o 
   6  11   5       28.29       27.66      2.33 o 
   7  11   5        0.01        0.42      1.32 o 
   8  11   5       12.42       16.59      2.50 o 
 -10  12   5        0.02        1.12      2.01 o 
  -9  12   5       63.36       80.04      5.70 o 
  -8  12   5       22.82       15.87      2.07 o 
  -7  12   5        9.49       10.95      1.82 o 
  -6  12   5       58.82       51.34      2.19 o 
  -5  12   5        9.78        7.25      1.12 o 
  -4  12   5        2.45        1.49      0.72 o 
  -3  12   5       22.33       22.38      1.39 o 
  -2  12   5       20.24       18.15      1.43 o 
  -1  12   5        9.79       10.48      1.20 o 
   0  12   5       47.03       40.42      1.92 o 
   1  12   5       96.37       82.36      2.63 o 
   2  12   5        1.34        2.17      0.97 o 
   3  12   5       49.85       47.06      2.19 o 
   4  12   5        5.73        4.66      1.18 o 
   5  12   5       19.85       19.32      2.00 o 
   6  12   5        1.40        1.67      1.29 o 
   7  12   5        0.16        0.15      1.37 o 
 -10  13   5        0.19        0.67      2.21 o 
  -9  13   5        0.53        1.48      1.78 o 
  -8  13   5        2.64        0.67      1.30 o 
  -7  13   5        3.46        7.18      1.63 o 
  -6  13   5       14.01       11.78      1.55 o 
  -5  13   5        8.30       12.82      1.42 o 
  -4  13   5       11.87       10.18      1.26 o 
  -3  13   5        5.29        4.86      1.20 o 
  -2  13   5        0.05        0.57      0.91 o 
  -1  13   5        5.62        7.96      1.27 o 
   0  13   5        1.63        1.48      0.95 o 
   1  13   5        0.74        0.07      0.87 o 
   2  13   5       18.73       16.56      1.61 o 
   3  13   5       30.05       25.43      1.90 o 
   4  13   5        0.01        0.00      0.93 o 
   5  13   5        0.52        0.00      1.20 o 
   6  13   5        2.73        4.70      1.54 o 
   7  13   5        0.07        0.00      1.36 o 
  -9  14   5        3.84        5.94      2.26 o 
  -8  14   5        0.09        1.74      1.75 o 
  -7  14   5       11.56       11.89      1.95 o 
  -6  14   5        0.58        0.66      1.19 o 
  -5  14   5        3.39        5.81      1.20 o 
  -4  14   5        0.95        0.54      1.06 o 
  -3  14   5        0.23        0.00      0.87 o 
  -2  14   5        0.03        0.00      1.00 o 
  -1  14   5        9.41       11.89      1.67 o 
   0  14   5       17.88       14.76      1.76 o 
   1  14   5        1.10        0.76      1.05 o 
   2  14   5       31.26       28.64      2.01 o 
   3  14   5        2.08        3.10      1.18 o 
   4  14   5        4.12        5.91      1.46 o 
   5  14   5        2.28        1.84      1.33 o 
   6  14   5        0.00        0.21      1.40 o 
  -8  15   5        2.07        5.51      2.15 o 
  -7  15   5        1.56        3.26      1.54 o 
  -6  15   5        0.00        0.00      1.21 o 
  -5  15   5        0.52        1.20      1.17 o 
  -4  15   5        2.21        2.85      1.25 o 
  -3  15   5        1.31        1.73      1.24 o 
  -2  15   5       25.61       25.97      2.18 o 
  -1  15   5       12.11        9.55      1.59 o 
   0  15   5        1.62        1.02      1.10 o 
   1  15   5        3.21        4.04      1.37 o 
   2  15   5        3.34        2.30      1.27 o 
   3  15   5        0.00        0.88      1.17 o 
   4  15   5        2.95        0.74      1.38 o 
   5  15   5        4.91        2.28      1.64 o 
  -8  16   5        0.89        1.17      1.92 o 
  -7  16   5        2.62        1.88      1.88 o 
  -6  16   5        2.01        2.18      1.77 o 
  -5  16   5        0.04        0.00      1.19 o 
  -4  16   5        0.47        0.86      1.25 o 
  -3  16   5        2.23        3.32      1.40 o 
  -2  16   5        0.24        0.98      1.23 o 
  -1  16   5        0.04        0.00      1.11 o 
   0  16   5        2.12        0.01      1.24 o 
   1  16   5        1.10        0.00      1.19 o 
   2  16   5        1.91        0.85      1.26 o 
   3  16   5        0.02        1.19      1.35 o 
   4  16   5        2.18        2.34      1.73 o 
   5  16   5        2.70        2.65      1.84 o 
  -6  17   5        0.00        0.00      2.16 o 
  -5  17   5        7.89       10.40      2.14 o 
  -4  17   5        9.33       11.64      1.87 o 
  -3  17   5        9.81       11.26      1.87 o 
  -2  17   5        1.59        1.62      1.39 o 
  -1  17   5        8.69        9.91      1.85 o 
   0  17   5        2.51        2.06      1.34 o 
   1  17   5        0.09        0.00      1.32 o 
   2  17   5        1.56        0.27      1.36 o 
   3  17   5        2.11        3.81      1.61 o 
  -5  18   5        2.27        2.61      2.64 o 
  -4  18   5       10.11       16.20      2.51 o 
  -3  18   5        1.62        2.19      1.51 o 
  -2  18   5        0.58        0.32      1.33 o 
  -1  18   5       11.24       14.18      2.19 o 
   0  18   5        0.00        0.09      1.43 o 
   1  18   5        1.31        2.55      1.51 o 
   2  18   5        2.82        4.93      1.80 o 
 -12   0   6        0.10        0.00      1.68 o 
 -10   0   6        7.49        5.23      1.95 o 
  -8   0   6        3.85        3.52      1.47 o 
  -6   0   6        6.34       10.78      1.37 o 
  -4   0   6      632.60      599.76     12.82 o 
  -2   0   6      582.01      660.56     23.13 o 
   0   0   6     1394.08     1353.48     31.85 o 
   2   0   6      395.25      444.44      9.24 o 
   4   0   6        6.67        4.11      0.95 o 
   6   0   6       18.61       19.94      2.85 o 
   8   0   6        4.68        6.66      2.57 o 
  10   0   6        0.11        0.00      2.53 o 
 -13   1   6        0.06        0.01      1.49 o 
 -12   1   6        5.34        6.39      1.74 o 
 -11   1   6       15.28       16.67      3.00 o 
 -10   1   6       43.61       41.15      2.76 o 
  -9   1   6        4.27        2.45      1.06 o 
  -8   1   6       17.29       13.03      1.53 o 
  -7   1   6       63.22       48.90      3.37 o 
  -6   1   6      179.33      185.88      5.51 o 
  -5   1   6     1290.83     1222.62     26.10 o 
  -4   1   6       88.81       80.26      1.98 o 
  -3   1   6       84.57       93.05      2.05 o 
  -2   1   6        1.41        1.06      0.40 o 
  -1   1   6       43.88       35.20      1.06 o 
   0   1   6       56.76       46.60      1.22 o 
   1   1   6      321.19      363.04      3.19 o 
   2   1   6       18.53       16.14      0.90 o 
   3   1   6      183.10      179.46      3.22 o 
   4   1   6       45.81       48.84      1.65 o 
   5   1   6       25.85       35.19      1.67 o 
   6   1   6       16.63       18.41      1.94 o 
   7   1   6      110.31      107.34      4.46 o 
   8   1   6       59.39       63.68      3.45 o 
   9   1   6        0.04        0.00      1.55 o 
 -13   2   6       11.46       19.50      2.61 o 
 -12   2   6        0.93        1.30      1.41 o 
 -11   2   6        8.59        5.96      1.60 o 
 -10   2   6        5.96        4.69      1.39 o 
  -9   2   6        3.70        4.14      1.25 o 
  -8   2   6        4.40        5.70      1.05 o 
  -7   2   6       15.88       18.12      1.25 o 
  -6   2   6      216.04      214.60      5.20 o 
  -5   2   6        4.49        3.26      0.60 o 
  -4   2   6      259.92      255.86      6.70 o 
  -3   2   6        7.84       13.06      0.80 o 
  -2   2   6      716.91      682.13     11.87 o 
  -1   2   6     3812.30     4088.56     60.77 o 
   0   2   6     1011.43     1049.69     17.98 o 
   1   2   6       74.83       72.76      1.52 o 
   2   2   6       92.03      117.56      1.97 o 
   3   2   6        0.13        0.00      0.50 o 
   4   2   6       91.45       78.81      2.04 o 
   5   2   6      245.07      246.29      5.95 o 
   6   2   6        2.14        3.76      1.01 o 
   7   2   6        0.09        0.76      1.32 o 
   8   2   6        2.90        4.28      1.64 o 
   9   2   6       60.65       67.37      3.82 o 
 -13   3   6        0.29        1.56      1.61 o 
 -12   3   6        9.09        8.89      1.87 o 
 -11   3   6       86.56       80.86      3.64 o 
 -10   3   6        2.80        5.80      1.45 o 
  -9   3   6      204.48      174.69      6.12 o 
  -8   3   6      320.29      301.56      9.09 o 
  -7   3   6      198.42      185.13      4.08 o 
  -6   3   6       85.02       89.92      2.58 o 
  -5   3   6      251.67      253.03      6.70 o 
  -4   3   6       12.63       10.86      0.78 o 
  -3   3   6       17.48       12.22      0.79 o 
  -2   3   6     1126.21     1217.09     24.03 o 
  -1   3   6      780.99      681.37      9.48 o 
   0   3   6      703.47      681.25     12.13 o 
   1   3   6        8.24        9.12      0.71 o 
   2   3   6       20.76       21.89      1.14 o 
   3   3   6        0.12        0.85      0.58 o 
   4   3   6      261.97      290.01      7.24 o 
   5   3   6        0.30        0.32      0.70 o 
   6   3   6        0.91        0.30      0.92 o 
   7   3   6        0.25        0.65      1.29 o 
   8   3   6        3.78        3.15      1.64 o 
   9   3   6       23.37       19.91      2.66 o 
 -13   4   6        5.51        7.20      2.00 o 
 -12   4   6        8.56        7.58      1.81 o 
 -11   4   6       37.98       34.03      3.45 o 
 -10   4   6       12.78       11.68      1.84 o 
  -9   4   6      237.28      226.48      8.32 o 
  -8   4   6       53.52       58.67      2.32 o 
  -7   4   6       76.15       71.39      2.12 o 
  -6   4   6       28.68       27.54      1.29 o 
  -5   4   6       38.07       28.09      1.21 o 
  -4   4   6       92.78       85.33      2.45 o 
  -3   4   6      205.06      185.90      3.64 o 
  -2   4   6      852.99      854.12     16.83 o 
  -1   4   6     1754.96     1772.51     25.84 o 
   0   4   6      681.60      658.47      7.60 o 
   1   4   6      329.52      325.63      4.82 o 
   2   4   6       66.95       75.38      1.87 o 
   3   4   6      200.99      191.44      4.48 o 
   4   4   6      161.57      151.20      3.52 o 
   5   4   6       16.37       12.73      1.21 o 
   6   4   6      266.31      260.59      6.18 o 
   7   4   6        0.90        2.94      1.25 o 
   8   4   6       37.03       33.75      2.87 o 
   9   4   6        8.07       10.90      2.18 o 
 -13   5   6        0.26        0.00      1.52 o 
 -12   5   6        0.01        0.08      1.30 o 
 -11   5   6        2.28        2.64      1.41 o 
 -10   5   6       57.49       62.99      3.15 o 
  -9   5   6       29.95       31.24      2.38 o 
  -8   5   6        1.70        0.84      0.74 o 
  -7   5   6       27.00       25.39      1.35 o 
  -6   5   6      162.87      138.65      2.80 o 
  -5   5   6      563.09      564.69     16.76 o 
  -4   5   6       71.37       84.17      2.32 o 
  -3   5   6       39.07       39.41      1.20 o 
  -2   5   6      941.38      953.65     17.14 o 
  -1   5   6     1089.26     1107.37     15.40 o 
   0   5   6       27.95       40.24      1.55 o 
   1   5   6       82.34       97.36      2.04 o 
   2   5   6      112.43      137.54      2.50 o 
   3   5   6       64.34       60.69      1.85 o 
   4   5   6        4.85        2.47      0.81 o 
   5   5   6       41.53       46.06      1.88 o 
   6   5   6       91.70       82.13      3.44 o 
   7   5   6       22.80       21.69      2.04 o 
   8   5   6       30.02       28.26      2.36 o 
   9   5   6        1.07        1.69      1.92 o 
 -12   6   6        4.22        4.61      1.70 o 
 -11   6   6        2.83        1.09      1.30 o 
 -10   6   6        0.63        0.08      1.12 o 
  -9   6   6      180.73      162.64      6.62 o 
  -8   6   6       44.64       47.41      2.80 o 
  -7   6   6        0.85        1.45      0.65 o 
  -6   6   6        4.14        4.41      0.73 o 
  -5   6   6        1.07        0.88      0.55 o 
  -4   6   6      127.59      117.98      2.66 o 
  -3   6   6        8.94        8.77      0.71 o 
  -2   6   6       18.97       13.16      0.79 o 
  -1   6   6       31.69       31.12      1.12 o 
   0   6   6        4.45        3.69      0.66 o 
   1   6   6      181.88      178.22      2.90 o 
   2   6   6      323.07      319.82      6.96 o 
   3   6   6      405.59      373.11      5.46 o 
   4   6   6      126.06      119.35      2.84 o 
   5   6   6       22.82       34.03      1.90 o 
   6   6   6        9.78        9.00      1.54 o 
   7   6   6        0.10        0.00      1.29 o 
   8   6   6        6.89        7.38      1.81 o 
   9   6   6        5.97        7.90      2.41 o 
 -12   7   6        7.42        7.88      1.87 o 
 -11   7   6        0.60        1.03      1.25 o 
 -10   7   6       18.72       20.35      2.19 o 
  -9   7   6        6.31        9.63      1.67 o 
  -8   7   6        1.96        3.78      0.95 o 
  -7   7   6       16.12       13.35      1.23 o 
  -6   7   6       45.37       57.28      2.24 o 
  -5   7   6       98.29       92.61      3.14 o 
  -4   7   6      271.76      290.73      8.83 o 
  -3   7   6       41.74       39.29      1.27 o 
  -2   7   6      195.45      222.66      3.59 o 
  -1   7   6       17.26       14.12      0.88 o 
   0   7   6       48.40       44.34      1.49 o 
   1   7   6       75.77       84.81      2.03 o 
   2   7   6       16.85       23.07      1.31 o 
   3   7   6        0.16        0.22      0.71 o 
   4   7   6      146.81      123.42      3.11 o 
   5   7   6       18.74       19.84      1.83 o 
   6   7   6        3.36        2.30      1.24 o 
   7   7   6        0.34        0.00      1.23 o 
   8   7   6        0.00        0.16      1.36 o 
   9   7   6        9.09       10.82      2.24 o 
 -12   8   6        0.00        0.49      1.45 o 
 -11   8   6        0.99        0.00      1.34 o 
 -10   8   6        2.70        0.97      1.21 o 
  -9   8   6       23.54       19.11      1.82 o 
  -8   8   6        0.62        0.92      0.82 o 
  -7   8   6        5.64        7.49      1.05 o 
  -6   8   6       11.41       16.78      1.20 o 
  -5   8   6        4.71        4.79      0.84 o 
  -4   8   6       10.35       14.73      1.06 o 
  -3   8   6        6.43        7.82      0.74 o 
  -2   8   6       16.06       15.32      0.92 o 
  -1   8   6       61.28       63.21      1.93 o 
   0   8   6      117.38      102.32      2.49 o 
   1   8   6       22.53       27.05      1.53 o 
   2   8   6      238.24      234.93      6.00 o 
   3   8   6        0.24        0.56      0.77 o 
   4   8   6       49.52       39.48      2.01 o 
   5   8   6        1.03        1.19      1.12 o 
   6   8   6       19.28       14.67      1.84 o 
   7   8   6        5.57        8.31      1.83 o 
   8   8   6       14.54       15.21      2.39 o 
 -12   9   6        5.55        6.29      1.97 o 
 -11   9   6        5.04        6.61      1.85 o 
 -10   9   6        1.03        1.81      1.35 o 
  -9   9   6       63.61       60.35      2.49 o 
  -8   9   6       14.04       14.59      1.46 o 
  -7   9   6        3.14        1.13      0.76 o 
  -6   9   6        5.84        7.35      1.03 o 
  -5   9   6        5.01        7.96      0.93 o 
  -4   9   6       89.76       95.92      2.64 o 
  -3   9   6        6.52        5.58      0.76 o 
  -2   9   6        0.56        0.31      0.57 o 
  -1   9   6       92.23       84.23      2.63 o 
   0   9   6        1.80        3.00      0.80 o 
   1   9   6        0.03        1.32      0.77 o 
   2   9   6       15.69       15.61      1.42 o 
   3   9   6       30.61       21.37      1.60 o 
   4   9   6       52.68       55.06      2.29 o 
   5   9   6       24.95       26.07      2.15 o 
   6   9   6        7.95        8.61      1.65 o 
   7   9   6        2.56        2.80      1.60 o 
   8   9   6        0.03        0.25      1.54 o 
 -11  10   6        0.03        0.06      1.42 o 
 -10  10   6        0.00        0.00      1.34 o 
  -9  10   6        0.34        0.24      1.00 o 
  -8  10   6       86.98       94.65      3.40 o 
  -7  10   6       40.20       53.79      2.72 o 
  -6  10   6       11.89       13.21      1.29 o 
  -5  10   6        0.05        0.00      0.63 o 
  -4  10   6        0.87        3.17      0.79 o 
  -3  10   6       24.72       24.54      1.33 o 
  -2  10   6       22.91       21.13      1.41 o 
  -1  10   6       31.75       33.95      1.71 o 
   0  10   6        5.52        4.79      0.95 o 
   1  10   6       87.79       84.62      2.59 o 
   2  10   6        0.00        0.00      0.78 o 
   3  10   6       69.28       64.21      2.45 o 
   4  10   6       18.56       14.25      1.56 o 
   5  10   6       30.84       30.80      2.30 o 
   6  10   6        3.13        1.00      1.30 o 
   7  10   6        4.20        5.88      1.82 o 
   8  10   6        0.15        0.86      1.64 o 
 -11  11   6        0.15        1.20      2.21 o 
 -10  11   6        1.39        0.49      2.06 o 
  -9  11   6       10.62       11.56      1.75 o 
  -8  11   6       99.00      108.12      4.45 o 
  -7  11   6        0.50        0.00      0.94 o 
  -6  11   6       69.14       68.19      3.03 o 
  -5  11   6        5.21       10.54      1.25 o 
  -4  11   6      130.23      136.56      5.82 o 
  -3  11   6        6.32        9.55      1.15 o 
  -2  11   6       57.70       52.65      2.03 o 
  -1  11   6      126.50      117.10      3.41 o 
   0  11   6       10.71       13.48      1.37 o 
   1  11   6      175.70      187.01      3.81 o 
   2  11   6       53.31       48.51      2.24 o 
   3  11   6       12.21        7.50      1.28 o 
   4  11   6        0.24        0.00      0.91 o 
   5  11   6       14.66       16.92      2.01 o 
   6  11   6       12.27       13.13      1.93 o 
   7  11   6        2.67        2.41      1.52 o 
 -10  12   6        0.40        0.00      2.84 o 
  -9  12   6        0.03        1.75      1.48 o 
  -8  12   6        1.88        2.73      1.48 o 
  -7  12   6        9.23       12.61      1.88 o 
  -6  12   6       47.39       48.04      2.66 o 
  -5  12   6        2.99        5.36      1.11 o 
  -4  12   6        0.17        0.00      0.85 o 
  -3  12   6      136.87      128.48      4.67 o 
  -2  12   6       38.70       39.12      1.98 o 
  -1  12   6       63.15       60.34      2.34 o 
   0  12   6        4.42        6.70      1.22 o 
   1  12   6        2.32        2.08      0.96 o 
   2  12   6       56.93       50.54      2.32 o 
   3  12   6        2.17        1.41      1.01 o 
   4  12   6        8.87        7.23      1.40 o 
   5  12   6        5.57        3.92      1.41 o 
   6  12   6        2.11        2.09      1.45 o 
   7  12   6        0.83        0.92      1.48 o 
 -10  13   6        0.08        2.09      3.14 o 
  -9  13   6        2.60        2.34      1.63 o 
  -8  13   6        0.72        0.00      1.21 o 
  -7  13   6        0.06        0.00      1.13 o 
  -6  13   6        0.62        0.00      0.90 o 
  -5  13   6        2.79        4.59      1.26 o 
  -4  13   6       31.57       35.21      2.54 o 
  -3  13   6       16.32       16.29      1.71 o 
  -2  13   6      142.58      148.23      4.30 o 
  -1  13   6        1.54        3.70      1.15 o 
   0  13   6        0.69        0.23      0.84 o 
   1  13   6        3.72        5.50      1.20 o 
   2  13   6        0.01        0.75      1.00 o 
   3  13   6        6.76        9.38      1.48 o 
   4  13   6        1.72        0.00      1.18 o 
   5  13   6        1.02        0.23      1.26 o 
   6  13   6        6.32        6.54      1.77 o 
  -9  14   6        0.01        0.00      1.71 o 
  -8  14   6        0.29        0.00      1.41 o 
  -7  14   6        0.20        0.31      1.27 o 
  -6  14   6        0.39        1.07      1.24 o 
  -5  14   6        0.79        0.00      1.24 o 
  -4  14   6        0.51        0.41      1.21 o 
  -3  14   6        7.13        7.82      1.64 o 
  -2  14   6       49.79       55.00      2.64 o 
  -1  14   6       49.90       54.21      2.68 o 
   0  14   6        2.47        2.70      1.21 o 
   1  14   6        3.92        4.75      1.24 o 
   2  14   6        4.44        5.00      1.29 o 
   3  14   6        0.76        0.00      1.06 o 
   4  14   6        1.20        0.00      1.25 o 
   5  14   6        0.06        0.00      1.38 o 
  -8  15   6        0.13        0.41      1.47 o 
  -7  15   6        1.08        2.75      1.56 o 
  -6  15   6        0.89        0.00      1.53 o 
  -5  15   6       13.35       14.28      2.14 o 
  -4  15   6        8.73       13.42      2.06 o 
  -3  15   6       11.78       14.79      2.07 o 
  -2  15   6        4.55        5.58      1.45 o 
  -1  15   6        1.76        2.46      1.26 o 
   0  15   6        0.38        0.00      1.13 o 
   1  15   6        0.86        1.36      1.25 o 
   2  15   6        3.53        3.72      1.39 o 
   3  15   6        0.26        0.00      1.29 o 
   4  15   6        6.68       11.39      2.28 o 
  -7  16   6        2.00        0.12      1.66 o 
  -6  16   6        0.03        0.10      1.64 o 
  -5  16   6        4.38        4.81      1.75 o 
  -4  16   6       19.38       22.88      2.53 o 
  -3  16   6       19.45       22.53      2.52 o 
  -2  16   6        0.81        0.40      1.42 o 
  -1  16   6        2.60        5.07      1.60 o 
   0  16   6        0.22        0.00      1.14 o 
   1  16   6        0.43        2.31      1.46 o 
   2  16   6        0.00        0.00      1.32 o 
   3  16   6        0.00        0.27      1.41 o 
  -6  17   6        0.47        2.40      2.03 o 
  -5  17   6        0.59        2.34      1.74 o 
  -4  17   6        0.00        0.61      1.52 o 
  -3  17   6        0.04        0.00      1.46 o 
  -2  17   6       16.45       16.82      2.47 o 
  -1  17   6        7.64        8.75      1.82 o 
   0  17   6        5.72        4.87      1.66 o 
   1  17   6        0.28        0.68      1.42 o 
   2  17   6        0.00        0.00      1.41 o 
  -4  18   6        0.93        0.00      1.71 o 
  -3  18   6        2.27        4.13      2.01 o 
  -2  18   6        4.40        4.30      1.99 o 
  -1  18   6       11.03       11.27      2.29 o 
   0  18   6        4.62        5.33      1.78 o 
 -13   0   7        9.18       14.97      3.54 o 
 -11   0   7        6.86        7.10      2.32 o 
  -9   0   7        6.15        6.57      2.01 o 
  -7   0   7       29.41       29.78      2.24 o 
  -5   0   7      190.24      202.78      6.57 o 
  -3   0   7      327.16      317.12      8.10 o 
  -1   0   7       58.56       63.12      1.97 o 
   1   0   7      131.76      121.50      2.93 o 
   3   0   7        0.02        0.44      0.75 o 
   5   0   7        1.68        1.49      1.29 o 
   7   0   7      176.89      171.62      7.34 o 
   9   0   7        5.20        7.01      3.01 o 
 -13   1   7       13.36       15.71      2.48 o 
 -12   1   7        1.20        1.04      1.30 o 
 -11   1   7       15.91       18.53      2.21 o 
 -10   1   7        0.02        0.00      1.01 o 
  -9   1   7       13.51       12.94      1.74 o 
  -8   1   7       82.91       71.35      2.98 o 
  -7   1   7       64.41       56.08      2.72 o 
  -6   1   7       10.12        9.82      1.03 o 
  -5   1   7        3.65        3.45      0.75 o 
  -4   1   7       15.66       12.82      1.06 o 
  -3   1   7       84.12       67.20      1.92 o 
  -2   1   7      103.53      113.52      2.39 o 
  -1   1   7      619.91      643.02     10.33 o 
   0   1   7        0.66        0.65      0.45 o 
   1   1   7       18.17       20.03      1.00 o 
   2   1   7      121.57      112.59      2.08 o 
   3   1   7        0.96        0.79      0.57 o 
   4   1   7       13.58       11.70      1.22 o 
   5   1   7       22.32       21.34      1.59 o 
   6   1   7        2.22        2.57      1.30 o 
   7   1   7       67.83       73.66      3.62 o 
   8   1   7        5.41        2.86      1.79 o 
   9   1   7        9.97        9.90      2.32 o 
 -13   2   7        5.06        5.22      1.92 o 
 -12   2   7        3.73        4.40      1.69 o 
 -11   2   7        9.06        9.87      1.89 o 
 -10   2   7       80.99       87.71      4.25 o 
  -9   2   7        6.52        7.55      1.53 o 
  -8   2   7        1.10        0.23      0.75 o 
  -7   2   7        1.00        0.14      0.59 o 
  -6   2   7       42.11       42.50      1.92 o 
  -5   2   7      147.27      133.91      3.46 o 
  -4   2   7      100.76       99.39      2.54 o 
  -3   2   7      186.79      191.81      6.09 o 
  -2   2   7      582.94      578.54     16.04 o 
  -1   2   7      518.76      530.99      7.78 o 
   0   2   7       37.80       27.69      1.08 o 
   1   2   7        6.05        4.25      0.62 o 
   2   2   7       89.56      102.55      2.73 o 
   3   2   7        2.47        3.56      0.75 o 
   4   2   7       67.33       70.71      2.27 o 
   5   2   7        6.92        4.16      1.03 o 
   6   2   7       16.79       21.05      2.22 o 
   7   2   7       47.64       49.33      3.19 o 
   8   2   7        0.09        0.21      1.53 o 
   9   2   7       13.10       14.82      2.54 o 
 -13   3   7        0.96        1.19      1.65 o 
 -12   3   7        4.95        4.35      1.71 o 
 -11   3   7       37.20       43.03      2.97 o 
 -10   3   7       11.17        9.21      1.75 o 
  -9   3   7        4.69        6.80      1.50 o 
  -8   3   7        8.27        8.36      1.23 o 
  -7   3   7        0.60        1.90      0.75 o 
  -6   3   7       11.45       10.15      1.09 o 
  -5   3   7       98.72      105.13      2.48 o 
  -4   3   7      211.09      235.38      7.62 o 
  -3   3   7      248.57      244.07      5.50 o 
  -2   3   7      326.83      329.63      7.65 o 
  -1   3   7      863.78      903.17     10.37 o 
   0   3   7       89.98       72.48      1.61 o 
   1   3   7       89.25       86.08      1.99 o 
   2   3   7       46.76       58.21      1.77 o 
   3   3   7       48.80       47.62      1.73 o 
   4   3   7      180.87      188.03      3.30 o 
   5   3   7       77.87       64.71      2.18 o 
   6   3   7      191.01      208.27      5.54 o 
   7   3   7       11.42       15.38      2.22 o 
   8   3   7        6.58       10.38      2.12 o 
   9   3   7       29.02       35.18      3.32 o 
 -13   4   7        0.21        0.00      1.47 o 
 -12   4   7        2.77        3.05      1.62 o 
 -11   4   7        5.80        6.50      1.70 o 
 -10   4   7        1.89        1.74      1.29 o 
  -9   4   7        2.59        4.53      1.36 o 
  -8   4   7       14.27       20.74      1.70 o 
  -7   4   7       56.37       48.54      1.90 o 
  -6   4   7       62.57       76.97      2.25 o 
  -5   4   7        2.93        2.98      0.77 o 
  -4   4   7      418.33      405.27     11.39 o 
  -3   4   7      103.53      110.40      3.04 o 
  -2   4   7      179.56      200.41      3.38 o 
  -1   4   7      949.03     1035.99     14.13 o 
   0   4   7        1.61        2.31      0.80 o 
   1   4   7        0.29        0.00      0.49 o 
   2   4   7      127.36      114.84      2.95 o 
   3   4   7      198.16      168.98      3.25 o 
   4   4   7        3.10        6.10      1.02 o 
   5   4   7      161.69      163.37      3.31 o 
   6   4   7      156.55      179.50      4.94 o 
   7   4   7        1.01        0.00      1.33 o 
   8   4   7       29.32       27.53      2.85 o 
 -12   5   7        0.07        0.00      1.34 o 
 -11   5   7        0.39        0.37      1.30 o 
 -10   5   7       10.02       10.63      1.80 o 
  -9   5   7       64.05       73.59      4.38 o 
  -8   5   7       37.15       30.23      1.96 o 
  -7   5   7       69.98       85.52      3.20 o 
  -6   5   7        2.05        2.76      0.79 o 
  -5   5   7       61.51       60.24      2.01 o 
  -4   5   7      177.14      192.07      3.74 o 
  -3   5   7      264.71      237.59      6.73 o 
  -2   5   7      230.31      232.04      5.81 o 
  -1   5   7       68.43       57.31      1.65 o 
   0   5   7       23.80       16.64      1.09 o 
   1   5   7       37.25       32.41      1.43 o 
   2   5   7       77.99       90.41      2.23 o 
   3   5   7       76.29       64.88      2.80 o 
   4   5   7        0.17        0.13      0.76 o 
   5   5   7       98.03       95.81      2.89 o 
   6   5   7       44.54       43.39      2.28 o 
   7   5   7       46.84       44.88      3.07 o 
   8   5   7        0.38        0.00      1.66 o 
 -12   6   7        0.07        0.00      1.21 o 
 -11   6   7        0.11        0.00      1.30 o 
 -10   6   7        0.56        0.62      1.20 o 
  -9   6   7        9.10        6.88      1.58 o 
  -8   6   7       50.02       44.41      2.25 o 
  -7   6   7       13.77       25.79      1.58 o 
  -6   6   7       27.15       20.61      1.43 o 
  -5   6   7       16.04       18.98      1.36 o 
  -4   6   7      104.48       84.32      2.71 o 
  -3   6   7       42.10       41.73      1.48 o 
  -2   6   7        6.37        4.98      0.75 o 
  -1   6   7       13.66       12.08      1.11 o 
   0   6   7       15.69       18.48      1.15 o 
   1   6   7       82.45       89.87      3.24 o 
   2   6   7        0.19        0.37      0.66 o 
   3   6   7        0.04        0.00      0.70 o 
   4   6   7      124.91      150.84      3.71 o 
   5   6   7       13.05       14.18      1.73 o 
   6   6   7        0.33        0.15      1.13 o 
   7   6   7        0.01        2.13      1.49 o 
   8   6   7        1.84        0.47      1.84 o 
 -12   7   7        2.30        4.56      1.77 o 
 -11   7   7        0.01        0.00      1.24 o 
 -10   7   7        7.54        4.23      1.53 o 
  -9   7   7       43.79       49.26      2.87 o 
  -8   7   7        4.28        3.98      1.16 o 
  -7   7   7        7.05        8.63      1.14 o 
  -6   7   7       37.87       40.44      1.82 o 
  -5   7   7       89.76       94.06      2.53 o 
  -4   7   7        8.47        7.18      0.87 o 
  -3   7   7        1.96        0.59      0.56 o 
  -2   7   7      142.04      136.48      2.49 o 
  -1   7   7        0.57        0.23      0.65 o 
   0   7   7       38.85       37.31      1.52 o 
   1   7   7       25.71       25.43      1.54 o 
   2   7   7       26.40       25.76      1.61 o 
   3   7   7        3.45        9.88      1.28 o 
   4   7   7        9.10        8.99      1.33 o 
   5   7   7        8.77        8.65      1.53 o 
   6   7   7        0.46        0.04      1.13 o 
   7   7   7        0.83        0.24      1.45 o 
   8   7   7        3.92        6.17      1.88 o 
 -12   8   7        0.09        0.66      1.52 o 
 -11   8   7       23.02       25.12      2.63 o 
 -10   8   7       30.35       38.23      2.83 o 
  -9   8   7        0.12        0.91      1.09 o 
  -8   8   7        7.76        6.18      1.28 o 
  -7   8   7        8.86        6.35      1.19 o 
  -6   8   7       32.06       31.15      1.69 o 
  -5   8   7       53.88       45.02      1.77 o 
  -4   8   7       11.73       11.54      1.03 o 
  -3   8   7        5.80        7.10      0.87 o 
  -2   8   7       19.20       23.71      1.66 o 
  -1   8   7       60.17       68.37      2.47 o 
   0   8   7      299.74      297.23      5.08 o 
   1   8   7       23.45       29.51      1.68 o 
   2   8   7      166.16      168.01      3.54 o 
   3   8   7        0.37        2.49      0.93 o 
   4   8   7        0.20        0.91      1.09 o 
   5   8   7        1.75        0.10      1.06 o 
   6   8   7        0.00        0.72      1.30 o 
   7   8   7        1.22        1.92      1.64 o 
 -11   9   7       23.67       29.14      2.80 o 
 -10   9   7        1.36        0.70      1.37 o 
  -9   9   7        9.04       11.38      1.70 o 
  -8   9   7       34.76       25.85      2.02 o 
  -7   9   7       12.68       16.31      1.68 o 
  -6   9   7        5.18        5.86      0.97 o 
  -5   9   7        1.50        3.33      0.88 o 
  -4   9   7       47.97       52.47      1.96 o 
  -3   9   7        0.96        0.90      0.74 o 
  -2   9   7       55.63       61.31      2.38 o 
  -1   9   7        9.70       12.11      1.41 o 
   0   9   7        9.33        7.72      1.11 o 
   1   9   7       41.80       40.03      1.96 o 
   2   9   7       53.46       67.60      2.47 o 
   3   9   7        0.16        0.26      0.90 o 
   4   9   7       10.77       10.37      1.45 o 
   5   9   7        3.55        2.77      1.29 o 
   6   9   7       37.63       46.81      2.89 o 
   7   9   7        0.64        0.46      1.55 o 
 -11  10   7        9.12        7.73      1.98 o 
 -10  10   7        0.26        0.00      1.31 o 
  -9  10   7        1.64        2.48      1.46 o 
  -8  10   7        2.40        2.45      1.37 o 
  -7  10   7       36.21       35.42      2.54 o 
  -6  10   7        4.11        3.40      1.02 o 
  -5  10   7        2.87        2.21      0.89 o 
  -4  10   7        1.33        0.93      0.76 o 
  -3  10   7        0.00        0.07      0.82 o 
  -2  10   7       33.85       36.27      2.11 o 
  -1  10   7      214.03      221.08      8.38 o 
   0  10   7        6.05        4.29      1.07 o 
   1  10   7       18.51       14.90      1.50 o 
   2  10   7       80.29       86.66      2.80 o 
   3  10   7       13.19        8.44      1.34 o 
   4  10   7        0.00        0.00      0.98 o 
   5  10   7        2.79       10.75      2.01 o 
   6  10   7       17.16       15.78      2.03 o 
   7  10   7       29.98       28.94      3.00 o 
 -10  11   7        1.82        3.01      1.89 o 
  -9  11   7       12.83       16.01      2.21 o 
  -8  11   7        0.08        2.99      1.44 o 
  -7  11   7        0.37        0.00      1.12 o 
  -6  11   7        0.09        0.61      0.91 o 
  -5  11   7        6.05        5.52      1.13 o 
  -4  11   7       14.61       19.20      1.78 o 
  -3  11   7       32.64       30.01      2.02 o 
  -2  11   7        3.33        4.26      1.19 o 
  -1  11   7      286.95      309.94      8.93 o 
   0  11   7        1.11        1.66      0.95 o 
   1  11   7        7.68        4.92      1.18 o 
   2  11   7        6.55        3.59      1.14 o 
   3  11   7       24.12       18.85      1.76 o 
   4  11   7        0.28        0.00      1.04 o 
   5  11   7        8.19       10.84      1.86 o 
   6  11   7        6.37       10.03      1.91 o 
 -10  12   7        8.22       12.16      3.04 o 
  -9  12   7        0.42        1.25      1.74 o 
  -8  12   7        1.21        4.99      1.61 o 
  -7  12   7        6.09        5.25      1.57 o 
  -6  12   7        1.31        0.00      0.90 o 
  -5  12   7        5.14        8.54      1.42 o 
  -4  12   7       36.98       37.29      2.26 o 
  -3  12   7        0.58        1.67      1.10 o 
  -2  12   7       68.92       72.13      2.92 o 
  -1  12   7       47.29       41.45      2.43 o 
   0  12   7        0.00        0.00      1.05 o 
   1  12   7        1.32        2.24      1.03 o 
   2  12   7       38.58       49.54      2.46 o 
   3  12   7        0.25        0.00      1.05 o 
   4  12   7        2.52        0.00      1.19 o 
   5  12   7        1.41        1.78      1.44 o 
   6  12   7       19.17       18.44      2.33 o 
  -9  13   7        7.95       11.74      2.80 o 
  -8  13   7        3.08        5.24      1.86 o 
  -7  13   7        0.40        0.00      1.46 o 
  -6  13   7        5.89        4.32      1.56 o 
  -5  13   7        6.03        8.61      1.85 o 
  -4  13   7        0.60        0.46      1.08 o 
  -3  13   7        4.88        4.99      1.35 o 
  -2  13   7       38.68       33.70      2.32 o 
  -1  13   7        0.98        1.60      1.38 o 
   0  13   7        4.41        6.26      1.41 o 
   1  13   7        1.03        0.58      1.01 o 
   2  13   7        8.47        7.96      1.43 o 
   3  13   7        2.39        1.05      1.16 o 
   4  13   7        2.88        1.38      1.39 o 
   5  13   7        2.83        1.83      1.51 o 
  -8  14   7        0.59        1.27      1.81 o 
  -7  14   7        2.65        0.85      1.54 o 
  -6  14   7        0.14        0.59      1.34 o 
  -5  14   7        0.21        0.51      1.33 o 
  -4  14   7        1.49        5.06      1.52 o 
  -3  14   7       11.02       12.99      2.02 o 
  -2  14   7        0.04        1.11      1.35 o 
  -1  14   7        1.64        1.80      1.29 o 
   0  14   7        4.17        3.69      1.42 o 
   1  14   7        7.24        7.91      1.68 o 
   2  14   7        2.55        2.77      1.27 o 
   3  14   7        0.73        1.64      1.29 o 
   4  14   7        0.40        0.32      1.42 o 
  -7  15   7        6.25        9.05      2.39 o 
  -6  15   7        3.63        4.90      1.98 o 
  -5  15   7        0.00        0.38      1.47 o 
  -4  15   7        0.69        0.00      1.26 o 
  -3  15   7        0.08        0.00      1.31 o 
  -2  15   7        0.05        0.00      1.31 o 
  -1  15   7        3.53        3.99      1.59 o 
   0  15   7        1.37        0.94      1.43 o 
   1  15   7        0.00        0.00      1.42 o 
   2  15   7        1.21        0.73      1.37 o 
   3  15   7        1.92        1.47      1.37 o 
  -6  16   7        6.60        6.33      2.12 o 
  -5  16   7        0.00        0.29      1.53 o 
  -4  16   7        1.18        0.90      1.52 o 
  -3  16   7        1.45        0.77      1.57 o 
  -2  16   7        0.83        3.03      1.75 o 
  -1  16   7        0.04        0.00      1.44 o 
   0  16   7        1.09        0.76      1.51 o 
   1  16   7        4.63        2.85      1.78 o 
   2  16   7        0.35        0.59      1.68 o 
  -4  17   7        3.20        1.76      1.78 o 
  -3  17   7        0.60        0.00      1.54 o 
  -2  17   7        0.04        0.43      1.67 o 
  -1  17   7        6.06        9.11      2.24 o 
   0  17   7        0.57        0.41      1.66 o 
 -12   0   8        3.89        6.92      2.59 o 
 -10   0   8        2.95        8.84      2.36 o 
  -8   0   8       19.94       19.70      2.15 o 
  -6   0   8      168.95      174.76      7.57 o 
  -4   0   8      204.35      194.01      7.97 o 
  -2   0   8      269.29      264.89      5.41 o 
   0   0   8      131.06      116.55      5.39 o 
   2   0   8        0.06        0.91      1.01 o 
   4   0   8       21.49       21.93      2.29 o 
   6   0   8        9.27        8.64      2.57 o 
   8   0   8        4.02        4.59      3.01 o 
 -13   1   8        0.28        0.00      1.56 o 
 -12   1   8       29.38       29.17      3.92 o 
 -11   1   8        4.22        4.52      1.66 o 
 -10   1   8       53.77       52.36      3.02 o 
  -9   1   8       19.10       19.70      2.16 o 
  -8   1   8       34.46       35.74      1.89 o 
  -7   1   8      146.68      146.37      4.88 o 
  -6   1   8      175.56      151.19      3.72 o 
  -5   1   8       63.01       53.18      2.47 o 
  -4   1   8       14.73       11.55      1.14 o 
  -3   1   8      169.40      140.23      2.86 o 
  -2   1   8        1.44        0.45      0.69 o 
  -1   1   8       10.57       13.51      1.15 o 
   0   1   8       51.17       48.58      1.81 o 
   1   1   8        5.74        5.25      0.73 o 
   2   1   8        3.64        4.87      0.84 o 
   3   1   8        9.49        8.93      1.15 o 
   4   1   8        3.69        4.38      1.02 o 
   5   1   8       10.18        7.75      1.29 o 
   6   1   8        0.39        1.06      1.40 o 
   7   1   8       73.53       85.77      4.10 o 
   8   1   8        1.75        1.69      1.73 o 
 -12   2   8        5.37        6.59      1.92 o 
 -11   2   8       32.06       32.51      2.87 o 
 -10   2   8       12.09       11.05      1.85 o 
  -9   2   8      140.07      156.36      8.04 o 
  -8   2   8       24.30       26.95      1.91 o 
  -7   2   8       91.54       84.72      2.49 o 
  -6   2   8        0.05        0.00      0.67 o 
  -5   2   8       52.41       42.68      1.79 o 
  -4   2   8        1.26        0.00      0.61 o 
  -3   2   8       54.93       48.75      1.82 o 
  -2   2   8      147.07      139.08      4.70 o 
  -1   2   8      134.56      141.86      2.87 o 
   0   2   8        0.03        0.75      0.57 o 
   1   2   8       26.71       25.64      1.34 o 
   2   2   8       18.54       15.30      1.17 o 
   3   2   8        4.74        4.88      0.91 o 
   4   2   8        0.81        0.00      0.73 o 
   5   2   8        5.96        6.38      1.28 o 
   6   2   8       40.24       48.08      3.05 o 
   7   2   8       73.38       72.95      3.82 o 
   8   2   8        3.83        4.38      1.92 o 
 -12   3   8        0.04        0.31      1.46 o 
 -11   3   8        3.51        1.05      1.36 o 
 -10   3   8        1.86        3.21      1.49 o 
  -9   3   8      127.30      126.02      5.45 o 
  -8   3   8       66.69       54.25      2.47 o 
  -7   3   8       33.34       35.20      1.83 o 
  -6   3   8       20.42       18.81      1.44 o 
  -5   3   8       64.86       54.78      2.15 o 
  -4   3   8       47.68       56.62      2.32 o 
  -3   3   8       53.30       58.90      1.96 o 
  -2   3   8        0.50        0.38      0.62 o 
  -1   3   8       27.59       28.76      1.53 o 
   0   3   8      108.10      117.75      2.63 o 
   1   3   8       28.63       35.31      1.65 o 
   2   3   8        3.71        4.75      0.85 o 
   3   3   8       15.81       16.42      1.31 o 
   4   3   8        0.58        0.06      0.80 o 
   5   3   8       17.70       16.61      1.84 o 
   6   3   8       54.19       58.30      3.28 o 
   7   3   8        3.50        2.03      1.70 o 
   8   3   8       18.05       23.82      2.93 o 
 -12   4   8        3.62        3.93      1.81 o 
 -11   4   8        3.65        2.16      1.52 o 
 -10   4   8      138.61      130.81      4.53 o 
  -9   4   8       27.21       29.25      2.46 o 
  -8   4   8       39.36       37.68      2.20 o 
  -7   4   8      298.28      281.20      9.36 o 
  -6   4   8      331.60      309.52     12.13 o 
  -5   4   8       18.35       27.80      1.59 o 
  -4   4   8       51.23       48.47      1.88 o 
  -3   4   8       12.45       12.17      1.15 o 
  -2   4   8       18.69       17.69      1.30 o 
  -1   4   8       18.15       22.01      1.61 o 
   0   4   8       60.38       64.05      2.05 o 
   1   4   8       11.30       13.15      1.22 o 
   2   4   8      106.41      113.57      3.22 o 
   3   4   8      119.05      104.96      2.63 o 
   4   4   8      364.72      337.12      7.09 o 
   5   4   8        0.20        0.40      1.16 o 
   6   4   8       60.80       59.89      3.41 o 
   7   4   8       34.91       35.32      3.02 o 
   8   4   8        0.19        0.00      1.89 o 
 -12   5   8        2.59        2.24      1.64 o 
 -11   5   8        0.65        0.44      1.36 o 
 -10   5   8       17.91       21.26      2.39 o 
  -9   5   8       13.77       17.35      2.34 o 
  -8   5   8      228.94      217.59      8.05 o 
  -7   5   8       62.31       57.85      2.78 o 
  -6   5   8       62.00       62.84      2.22 o 
  -5   5   8        1.18        0.70      0.70 o 
  -4   5   8       49.71       53.01      1.96 o 
  -3   5   8        1.90        4.84      0.88 o 
  -2   5   8       78.94       70.11      2.24 o 
  -1   5   8       26.16       29.40      1.59 o 
   0   5   8        0.23        0.00      0.69 o 
   1   5   8       66.47       78.31      2.37 o 
   2   5   8       16.47       12.93      1.19 o 
   3   5   8       47.86       46.52      1.90 o 
   4   5   8       21.41       20.02      1.57 o 
   5   5   8       24.61       25.21      1.94 o 
   6   5   8       56.60       44.83      3.59 o 
   7   5   8        7.14        5.42      2.12 o 
 -12   6   8        2.75        5.69      1.97 o 
 -11   6   8       14.51       15.01      2.21 o 
 -10   6   8        6.93        7.53      1.75 o 
  -9   6   8      104.30       97.46      5.90 o 
  -8   6   8        0.63        1.16      1.01 o 
  -7   6   8        2.15        3.65      1.00 o 
  -6   6   8        7.80        7.68      1.13 o 
  -5   6   8        1.40        2.15      0.82 o 
  -4   6   8       25.80       27.58      1.58 o 
  -3   6   8       15.02       12.63      1.21 o 
  -2   6   8       13.19        9.36      1.25 o 
  -1   6   8      146.96      135.22      2.98 o 
   0   6   8       69.84       69.59      2.26 o 
   1   6   8       16.61       10.68      1.27 o 
   2   6   8       65.75       72.56      2.22 o 
   3   6   8       15.50       25.38      1.75 o 
   4   6   8        6.26        4.20      1.18 o 
   5   6   8        0.62        2.32      1.29 o 
   6   6   8        5.16        4.84      1.55 o 
   7   6   8        2.03        2.36      1.91 o 
 -12   7   8        1.61        1.50      1.68 o 
 -11   7   8        3.71        1.75      1.46 o 
 -10   7   8        6.94        5.20      1.67 o 
  -9   7   8        5.66        7.67      1.54 o 
  -8   7   8        7.43        4.63      1.24 o 
  -7   7   8        1.95        2.82      0.98 o 
  -6   7   8       17.17       15.35      1.42 o 
  -5   7   8       21.24       20.74      1.52 o 
  -4   7   8       10.70       10.58      1.16 o 
  -3   7   8       86.18       81.79      2.71 o 
  -2   7   8        1.64        0.51      0.75 o 
  -1   7   8       44.47       42.19      2.17 o 
   0   7   8       29.72       27.05      1.90 o 
   1   7   8        4.92        4.86      1.15 o 
   2   7   8        5.38        2.99      1.19 o 
   3   7   8       11.96       12.57      1.45 o 
   4   7   8      106.43      101.46      3.15 o 
   5   7   8        1.07        1.86      1.23 o 
   6   7   8        0.62        0.72      1.33 o 
   7   7   8        6.05        5.50      2.28 o 
 -11   8   8        8.38       11.78      2.23 o 
 -10   8   8       46.68       55.52      3.28 o 
  -9   8   8        0.69        0.53      1.16 o 
  -8   8   8        2.33        3.05      1.16 o 
  -7   8   8       19.94       17.37      1.59 o 
  -6   8   8       34.53       34.26      3.02 o 
  -5   8   8       13.96       12.31      1.30 o 
  -4   8   8       77.24       72.82      4.36 o 
  -3   8   8       21.47       20.02      1.97 o 
  -2   8   8        0.17        0.00      0.81 o 
  -1   8   8       46.82       50.46      2.36 o 
   0   8   8       49.61       54.10      2.47 o 
   1   8   8        5.74        6.45      1.36 o 
   2   8   8       68.06       60.69      2.73 o 
   3   8   8        7.24        3.78      1.28 o 
   4   8   8        8.01        2.63      1.16 o 
   5   8   8       29.88       35.95      2.57 o 
   6   8   8        0.41        0.55      1.39 o 
   7   8   8        6.80        9.53      2.26 o 
 -11   9   8        8.20        6.72      1.96 o 
 -10   9   8        2.05        2.16      1.56 o 
  -9   9   8        5.26        3.21      1.34 o 
  -8   9   8        0.09        0.27      1.02 o 
  -7   9   8       13.42       15.76      2.29 o 
  -6   9   8        1.26        2.29      1.07 o 
  -5   9   8       27.76       26.57      1.94 o 
  -4   9   8        1.55        1.66      1.15 o 
  -3   9   8       79.60       79.03      3.29 o 
  -2   9   8        0.36        0.02      0.85 o 
  -1   9   8        2.13        3.16      1.08 o 
   0   9   8        0.52        0.93      1.05 o 
   1   9   8       56.45       67.20      2.84 o 
   2   9   8        0.25        0.00      1.03 o 
   3   9   8       14.90       15.36      1.64 o 
   4   9   8       10.76       13.89      1.71 o 
   5   9   8       19.07       19.78      2.18 o 
   6   9   8        1.06        0.34      1.41 o 
 -10  10   8        8.05       11.12      2.47 o 
  -9  10   8        8.66        7.44      1.82 o 
  -8  10   8        4.41        5.76      1.89 o 
  -7  10   8       12.22        9.31      1.76 o 
  -6  10   8       19.47       14.36      1.67 o 
  -5  10   8        6.53        5.59      1.52 o 
  -4  10   8       17.10       15.43      1.92 o 
  -3  10   8        5.33        5.11      1.21 o 
  -2  10   8        0.00        0.00      1.03 o 
  -1  10   8       33.65       31.83      2.22 o 
   0  10   8       29.99       27.03      2.13 o 
   1  10   8        7.58        3.84      1.32 o 
   2  10   8       30.64       41.80      2.54 o 
   3  10   8        0.00        0.00      1.17 o 
   4  10   8        7.27        4.03      1.48 o 
   5  10   8        0.22        1.34      1.41 o 
   6  10   8       23.83       32.43      2.75 o 
 -10  11   8        2.90        4.07      2.12 o 
  -9  11   8       12.88        9.20      2.04 o 
  -8  11   8        0.10        0.36      1.26 o 
  -7  11   8        9.40        6.22      1.63 o 
  -6  11   8       15.70       17.96      1.88 o 
  -5  11   8        8.05        8.33      1.71 o 
  -4  11   8        9.25       10.05      1.74 o 
  -3  11   8       19.56       18.35      1.79 o 
  -2  11   8        2.91        1.66      1.16 o 
  -1  11   8       54.87       54.68      2.73 o 
   0  11   8        1.29        2.38      1.21 o 
   1  11   8       24.53       31.98      2.41 o 
   2  11   8        2.29        2.37      1.30 o 
   3  11   8       10.20        6.46      1.57 o 
   4  11   8        0.53        0.00      1.25 o 
   5  11   8        0.14        0.00      1.32 o 
  -9  12   8       11.64        9.93      2.05 o 
  -8  12   8       14.55       16.37      2.27 o 
  -7  12   8        3.12        4.50      1.54 o 
  -6  12   8        4.88        8.23      1.86 o 
  -5  12   8       16.29       16.55      2.16 o 
  -4  12   8        0.03        0.02      1.31 o 
  -3  12   8        0.00        0.00      1.05 o 
  -2  12   8        9.52       12.89      1.72 o 
  -1  12   8        2.54        1.94      1.20 o 
   0  12   8        0.02        0.00      0.97 o 
   1  12   8        0.21        0.97      1.21 o 
   2  12   8       26.26       28.59      2.41 o 
   3  12   8        6.91       12.19      1.90 o 
   4  12   8        2.22        0.13      1.56 o 
   5  12   8        0.39        0.18      1.73 o 
  -9  13   8        3.37        3.02      2.30 o 
  -8  13   8       11.38       15.28      2.64 o 
  -7  13   8        4.46        6.24      2.47 o 
  -6  13   8        0.98        0.65      1.35 o 
  -5  13   8        1.92        3.06      1.55 o 
  -4  13   8        3.56        2.66      1.48 o 
  -3  13   8        8.93        7.90      1.57 o 
  -2  13   8        0.19        0.00      1.14 o 
  -1  13   8        3.01        3.32      1.36 o 
   0  13   8        3.17        4.58      1.41 o 
   1  13   8       19.52       21.14      2.23 o 
   2  13   8        1.82        0.82      1.39 o 
   3  13   8        4.26        2.78      1.53 o 
   4  13   8        2.03        0.80      1.79 o 
  -8  14   8        0.54        0.00      2.15 o 
  -7  14   8        0.01        1.39      2.08 o 
  -6  14   8        2.68        1.48      1.79 o 
  -5  14   8        0.39        0.00      1.60 o 
  -4  14   8        1.05        1.57      1.70 o 
  -3  14   8        6.01        4.44      1.71 o 
  -2  14   8        3.98        4.26      1.52 o 
  -1  14   8        0.13        0.67      1.23 o 
   0  14   8        9.10       15.07      2.00 o 
   1  14   8        8.74        7.41      1.72 o 
   2  14   8        5.95        3.97      1.67 o 
   3  14   8        0.22        0.27      1.49 o 
  -7  15   8        0.03        0.00      2.12 o 
  -6  15   8        5.87        7.06      2.83 o 
  -5  15   8        3.53        3.87      2.05 o 
  -4  15   8        6.05        6.80      2.17 o 
  -3  15   8        2.49        3.18      1.66 o 
  -2  15   8        0.22        0.19      1.43 o 
  -1  15   8        0.42        0.00      1.40 o 
   0  15   8        0.96        0.05      1.41 o 
   1  15   8        0.28        0.00      1.54 o 
   2  15   8        0.40        0.00      1.52 o 
  -5  16   8        0.15        0.00      1.88 o 
  -4  16   8        5.61        9.02      2.50 o 
  -3  16   8        0.13        0.75      1.60 o 
  -2  16   8        1.81        1.25      1.67 o 
  -1  16   8        0.30        1.35      1.69 o 
   0  16   8        0.00        0.21      1.58 o 
 -11   0   9        0.89        3.44      2.22 o 
  -9   0   9       45.87       49.11      5.83 o 
  -7   0   9      283.98      325.03      6.97 o 
  -5   0   9      186.13      168.03      6.52 o 
  -3   0   9        1.26        0.39      0.97 o 
  -1   0   9        6.78        6.26      1.36 o 
   1   0   9      120.93      131.65      5.60 o 
   3   0   9       83.20       79.54      4.75 o 
   5   0   9        1.32        1.85      2.49 o 
   7   0   9        0.69        0.16      2.48 o 
 -12   1   9        1.52        2.01      1.67 o 
 -11   1   9        2.30        2.57      1.54 o 
 -10   1   9       10.54       10.47      1.99 o 
  -9   1   9       27.51       23.33      2.36 o 
  -8   1   9        3.67        5.93      1.14 o 
  -7   1   9        0.39        0.50      0.81 o 
  -6   1   9       22.58       17.34      1.46 o 
  -5   1   9      383.02      397.12      8.05 o 
  -4   1   9       13.29       15.20      1.37 o 
  -3   1   9       70.67       66.33      2.21 o 
  -2   1   9      192.31      187.38      4.83 o 
  -1   1   9        3.70        6.86      1.02 o 
   0   1   9       23.12       26.49      1.59 o 
   1   1   9       34.62       33.96      1.96 o 
   2   1   9        5.20        5.31      1.34 o 
   3   1   9        3.69        3.91      1.38 o 
   4   1   9        4.51        2.99      1.10 o 
   5   1   9        2.38        1.34      1.17 o 
   6   1   9        2.67        4.14      1.75 o 
   7   1   9        6.01        5.06      2.05 o 
 -12   2   9        4.96        9.06      2.03 o 
 -11   2   9        0.77        0.00      1.29 o 
 -10   2   9       30.48       30.21      2.72 o 
  -9   2   9       65.23       69.98      3.43 o 
  -8   2   9        4.96        5.62      1.15 o 
  -7   2   9        6.38        4.06      1.01 o 
  -6   2   9       13.74       13.29      1.38 o 
  -5   2   9       50.34       57.44      2.19 o 
  -4   2   9      106.74      103.71      2.70 o 
  -3   2   9        6.15        4.04      1.02 o 
  -2   2   9       54.77       50.24      1.96 o 
  -1   2   9        0.06        0.07      0.68 o 
   0   2   9        2.53        1.95      0.92 o 
   1   2   9       59.26       58.27      2.43 o 
   2   2   9       41.31       45.66      2.30 o 
   3   2   9       25.01       19.47      1.83 o 
   4   2   9       20.31       19.37      1.96 o 
   5   2   9        2.31        2.69      1.37 o 
   6   2   9        0.69        1.22      1.63 o 
   7   2   9        0.45        1.52      1.81 o 
 -12   3   9        0.59        0.47      1.59 o 
 -11   3   9        2.57        1.09      1.47 o 
 -10   3   9       64.24       72.53      3.60 o 
  -9   3   9       36.33       35.42      2.72 o 
  -8   3   9       16.80       19.59      1.86 o 
  -7   3   9       17.28       25.43      1.74 o 
  -6   3   9      100.54       94.31      2.75 o 
  -5   3   9       61.51       66.86      2.30 o 
  -4   3   9       73.36       72.24      2.38 o 
  -3   3   9        0.53        0.26      0.70 o 
  -2   3   9       83.91       78.45      2.43 o 
  -1   3   9       50.14       54.04      2.93 o 
   0   3   9       70.07       64.47      2.52 o 
   1   3   9      177.18      187.44      5.05 o 
   2   3   9        0.01        0.81      0.95 o 
   3   3   9        2.09        2.54      1.02 o 
   4   3   9       19.08       24.44      2.09 o 
   5   3   9       58.11       48.47      2.73 o 
   6   3   9        6.05       10.85      2.13 o 
   7   3   9       28.53       27.37      2.97 o 
 -12   4   9        7.32        5.73      1.99 o 
 -11   4   9       12.17       18.33      2.44 o 
 -10   4   9        2.92        1.82      1.50 o 
  -9   4   9       14.85       14.72      2.11 o 
  -8   4   9        9.53       12.68      1.67 o 
  -7   4   9        5.08        3.98      1.03 o 
  -6   4   9        8.05       10.30      1.28 o 
  -5   4   9       22.70       18.42      1.49 o 
  -4   4   9        5.49        4.66      0.99 o 
  -3   4   9       11.95       11.54      1.25 o 
  -2   4   9      316.94      327.88      5.39 o 
  -1   4   9      107.80       95.02      3.43 o 
   0   4   9       17.18       15.42      1.61 o 
   1   4   9       45.86       39.54      2.27 o 
   2   4   9        0.85        0.35      1.00 o 
   3   4   9      155.13      162.88      4.08 o 
   4   4   9        6.30        4.94      1.38 o 
   5   4   9        5.10        3.83      1.46 o 
   6   4   9       14.56       17.21      2.42 o 
 -12   5   9       10.99       10.79      2.27 o 
 -11   5   9        5.93        7.64      1.97 o 
 -10   5   9       30.30       38.13      3.00 o 
  -9   5   9        2.51        1.48      1.19 o 
  -8   5   9        0.34        0.34      0.94 o 
  -7   5   9        7.89        8.80      1.26 o 
  -6   5   9        0.55        1.05      0.83 o 
  -5   5   9       41.96       42.54      1.98 o 
  -4   5   9        0.04        0.00      0.70 o 
  -3   5   9        0.01        0.94      0.80 o 
  -2   5   9      685.52      691.09     19.43 o 
  -1   5   9      190.29      172.75      4.05 o 
   0   5   9      198.08      180.94      5.35 o 
   1   5   9       11.33       11.93      1.56 o 
   2   5   9       12.07       13.00      1.45 o 
   3   5   9        4.65        3.73      1.10 o 
   4   5   9        0.71        1.50      1.24 o 
   5   5   9        3.90        5.73      2.09 o 
   6   5   9        4.98        6.57      2.21 o 
 -11   6   9        0.04        1.11      1.58 o 
 -10   6   9       40.45       35.78      2.94 o 
  -9   6   9        7.10       10.83      1.65 o 
  -8   6   9        1.87        4.26      1.26 o 
  -7   6   9        0.32        0.79      0.86 o 
  -6   6   9       17.47       13.68      1.43 o 
  -5   6   9       11.01       12.02      1.47 o 
  -4   6   9        4.48        5.88      1.07 o 
  -3   6   9       73.75       73.33      2.75 o 
  -2   6   9      495.91      501.22      7.73 o 
  -1   6   9       34.35       28.39      2.06 o 
   0   6   9       13.42       20.52      1.87 o 
   1   6   9       43.59       41.57      3.08 o 
   2   6   9        4.29        2.32      1.16 o 
   3   6   9        1.59        0.54      1.18 o 
   4   6   9       18.54       16.37      1.92 o 
   5   6   9        0.83        0.00      1.38 o 
   6   6   9        0.62        1.11      1.71 o 
 -11   7   9        0.01        0.00      1.49 o 
 -10   7   9       10.91        9.29      2.01 o 
  -9   7   9        8.28        5.40      1.51 o 
  -8   7   9        0.24        0.00      0.95 o 
  -7   7   9       10.73       13.65      1.49 o 
  -6   7   9        1.24        0.82      0.85 o 
  -5   7   9        4.60        5.97      1.14 o 
  -4   7   9        8.10        7.68      1.33 o 
  -3   7   9       19.34       19.92      1.76 o 
  -2   7   9       12.58        9.10      1.85 o 
  -1   7   9       62.86       54.78      2.90 o 
   0   7   9       32.42       38.37      2.67 o 
   1   7   9       43.26       56.35      3.07 o 
   2   7   9        3.76        3.88      1.23 o 
   3   7   9       44.46       49.58      2.66 o 
   4   7   9        0.33        0.00      1.23 o 
   5   7   9        2.35        3.22      1.69 o 
   6   7   9        3.22        5.27      2.74 o 
 -11   8   9        4.57        6.08      2.02 o 
 -10   8   9        4.90        7.48      1.97 o 
  -9   8   9        0.64        0.97      1.24 o 
  -8   8   9       16.79       13.25      1.77 o 
  -7   8   9        2.91        5.50      1.23 o 
  -6   8   9        2.35        1.21      1.03 o 
  -5   8   9       26.61       30.79      2.13 o 
  -4   8   9        0.45        1.26      1.16 o 
  -3   8   9        0.29        0.84      1.16 o 
  -2   8   9       10.46        9.75      1.76 o 
  -1   8   9       23.33       18.50      2.97 o 
   0   8   9       52.54       53.19      3.01 o 
   1   8   9        9.37       13.23      1.73 o 
   2   8   9        7.14       13.39      2.07 o 
   3   8   9        1.26        5.50      1.51 o 
   4   8   9       23.21       25.89      2.64 o 
   5   8   9        0.25        0.00      1.50 o 
 -10   9   9        5.08       10.16      2.44 o 
  -9   9   9        6.56        8.75      1.93 o 
  -8   9   9        4.10        4.51      1.57 o 
  -7   9   9       23.76       21.11      2.02 o 
  -6   9   9        0.01        0.00      0.99 o 
  -5   9   9        0.36        0.00      0.99 o 
  -4   9   9       10.55       13.25      1.93 o 
  -3   9   9       66.71       63.32      3.17 o 
  -2   9   9       76.70       83.47      3.62 o 
  -1   9   9        4.60        3.10      1.46 o 
   0   9   9        8.97        6.28      1.66 o 
   1   9   9        5.58        4.92      1.39 o 
   2   9   9        1.94        2.21      1.34 o 
   3   9   9        0.00        0.00      1.18 o 
   4   9   9       16.27       15.99      2.40 o 
   5   9   9        9.75       13.91      2.39 o 
 -10  10   9        5.86        8.09      2.43 o 
  -9  10   9        1.80        4.17      1.77 o 
  -8  10   9        7.61        6.45      1.74 o 
  -7  10   9        1.30        3.93      1.52 o 
  -6  10   9        2.74        1.54      1.42 o 
  -5  10   9        1.96        4.50      1.49 o 
  -4  10   9       11.65       10.36      1.85 o 
  -3  10   9       23.00       24.25      2.40 o 
  -2  10   9       17.44       18.73      2.27 o 
  -1  10   9       22.00       23.17      2.44 o 
   0  10   9        8.38       10.46      2.00 o 
   1  10   9       32.50       30.46      2.36 o 
   2  10   9        1.24        1.03      1.33 o 
   3  10   9        7.10       13.11      1.99 o 
   4  10   9        0.06        1.20      1.68 o 
  -9  11   9        1.62        4.30      1.73 o 
  -8  11   9        0.50        0.29      1.43 o 
  -7  11   9       15.16       15.08      2.60 o 
  -6  11   9        0.19        0.12      1.33 o 
  -5  11   9       11.96       11.32      1.93 o 
  -4  11   9        3.25        4.84      1.52 o 
  -3  11   9        9.56        8.06      1.76 o 
  -2  11   9       25.79       27.17      2.61 o 
  -1  11   9       11.81        8.73      1.88 o 
   0  11   9        3.10        2.92      1.58 o 
   1  11   9        0.81        0.38      1.28 o 
   2  11   9        6.13        6.59      1.68 o 
   3  11   9        0.44        0.53      1.44 o 
   4  11   9        0.89        0.00      1.66 o 
  -9  12   9        7.92        9.48      2.16 o 
  -8  12   9       10.23        7.28      2.30 o 
  -7  12   9        0.45        0.00      1.52 o 
  -6  12   9        0.01        0.06      1.38 o 
  -5  12   9       12.44       13.08      2.09 o 
  -4  12   9        0.92        1.98      1.46 o 
  -3  12   9        3.79        4.81      1.64 o 
  -2  12   9        0.31        0.00      1.34 o 
  -1  12   9        0.10        0.16      1.41 o 
   0  12   9        0.55        0.20      1.23 o 
   1  12   9        6.50        7.08      1.74 o 
   2  12   9        1.97        4.29      1.61 o 
   3  12   9        0.87        0.51      1.48 o 
  -8  13   9        2.90        4.61      2.57 o 
  -7  13   9        1.41        1.44      1.91 o 
  -6  13   9        2.73        1.89      1.62 o 
  -5  13   9        2.28        1.01      1.49 o 
  -4  13   9        4.79        2.54      1.64 o 
  -3  13   9        3.34        5.15      1.76 o 
  -2  13   9        3.04        7.73      1.91 o 
  -1  13   9        0.95        1.66      1.52 o 
   0  13   9        1.99        3.73      1.47 o 
   1  13   9        3.41        4.73      1.65 o 
   2  13   9        7.96       10.03      1.98 o 
  -7  14   9        0.03        0.00      1.93 o 
  -6  14   9        0.57        0.00      1.83 o 
  -5  14   9        0.04        0.00      1.67 o 
  -4  14   9        5.16        5.84      1.91 o 
  -3  14   9        0.01        0.00      1.45 o 
  -2  14   9        0.10        0.52      1.60 o 
  -1  14   9        0.32        0.09      1.64 o 
   0  14   9        1.49        0.75      1.43 o 
   1  14   9        3.39        5.23      1.76 o 
  -5  15   9        0.37        0.00      1.83 o 
  -4  15   9        1.92        1.84      1.94 o 
  -3  15   9        0.05        0.00      1.90 o 
  -2  15   9        0.14        0.00      1.93 o 
  -1  15   9        0.42        0.00      1.91 o 
 -12   0  10        2.40        1.72      2.37 o 
 -10   0  10        4.37        8.55      2.79 o 
  -8   0  10       17.36       15.18      2.24 o 
  -6   0  10       33.08       33.00      2.76 o 
  -4   0  10        2.83        1.72      1.19 o 
  -2   0  10        0.95        0.84      1.11 o 
   0   0  10        3.22        2.84      1.80 o 
   2   0  10       21.25       22.92      3.33 o 
   4   0  10        2.81        1.89      2.15 o 
   6   0  10       70.07       64.23      7.62 o 
 -12   1  10        4.63        2.55      1.74 o 
 -11   1  10        2.03        1.21      1.56 o 
 -10   1  10        1.58        1.18      1.43 o 
  -9   1  10        4.71        3.81      1.47 o 
  -8   1  10        1.90        1.20      0.97 o 
  -7   1  10       62.10       49.35      2.28 o 
  -6   1  10        4.69        4.87      1.09 o 
  -5   1  10       99.85      106.95      3.00 o 
  -4   1  10        7.63       12.03      1.38 o 
  -3   1  10        6.10        4.78      1.03 o 
  -2   1  10        6.36        9.27      1.21 o 
  -1   1  10        8.17       13.70      1.58 o 
   0   1  10        0.90        0.74      0.96 o 
   1   1  10        3.38        4.79      1.49 o 
   2   1  10        0.33        0.00      1.11 o 
   3   1  10        5.10        7.88      1.74 o 
   4   1  10        5.26        8.24      1.86 o 
   5   1  10       18.53       14.52      2.64 o 
   6   1  10        0.51        0.32      2.48 o 
 -12   2  10        0.81        0.00      1.56 o 
 -11   2  10        0.18        0.00      1.49 o 
 -10   2  10        1.24        0.44      1.36 o 
  -9   2  10       22.75       18.76      2.35 o 
  -8   2  10        1.40        2.56      1.08 o 
  -7   2  10        2.82        2.98      1.02 o 
  -6   2  10       27.85       27.89      1.84 o 
  -5   2  10      107.97       96.40      3.11 o 
  -4   2  10      218.38      216.54      4.10 o 
  -3   2  10       22.58       23.39      1.80 o 
  -2   2  10        1.31        1.23      0.84 o 
  -1   2  10        3.17        4.01      1.17 o 
   0   2  10        3.92        3.41      1.16 o 
   1   2  10       43.85       40.60      2.36 o 
   2   2  10       13.46       16.22      2.11 o 
   3   2  10       10.10       11.78      1.96 o 
   4   2  10        5.13        4.38      1.71 o 
   5   2  10       45.77       55.78      4.11 o 
   6   2  10       24.36       23.54      4.07 o 
 -11   3  10        4.37        4.93      1.81 o 
 -10   3  10       11.39        8.34      1.90 o 
  -9   3  10       53.29       51.01      3.21 o 
  -8   3  10       87.94       95.70      4.06 o 
  -7   3  10       25.03       21.50      1.76 o 
  -6   3  10       13.25        8.98      1.29 o 
  -5   3  10        0.02        0.00      0.75 o 
  -4   3  10        0.72        3.76      1.15 o 
  -3   3  10       12.97       11.80      1.35 o 
  -2   3  10        5.00        3.35      1.18 o 
  -1   3  10       42.26       39.49      2.30 o 
   0   3  10       21.71       21.40      1.89 o 
   1   3  10        2.19        2.36      1.15 o 
   2   3  10        5.93        8.24      1.71 o 
   3   3  10        1.44        0.92      1.36 o 
   4   3  10       16.10       26.27      2.59 o 
   5   3  10       23.41       17.61      2.80 o 
 -11   4  10        3.67        3.48      1.69 o 
 -10   4  10       53.57       55.68      3.46 o 
  -9   4  10       11.26       12.01      1.82 o 
  -8   4  10        0.81        0.00      0.97 o 
  -7   4  10        0.18        0.03      0.87 o 
  -6   4  10        8.79        7.72      1.24 o 
  -5   4  10        7.36        5.92      1.13 o 
  -4   4  10        0.05        0.00      0.83 o 
  -3   4  10       16.90       11.24      1.57 o 
  -2   4  10      317.48      300.43      6.56 o 
  -1   4  10       24.47       18.73      1.87 o 
   0   4  10      167.76      180.05      4.30 o 
   1   4  10        0.49        0.30      1.05 o 
   2   4  10       12.81       11.10      1.67 o 
   3   4  10        0.68        0.00      1.34 o 
   4   4  10        0.39        2.70      1.59 o 
   5   4  10        0.42        2.84      2.64 o 
 -11   5  10        1.51        1.06      1.62 o 
 -10   5  10       64.36       67.91      3.68 o 
  -9   5  10       10.01        6.78      1.58 o 
  -8   5  10        9.81        6.84      1.50 o 
  -7   5  10        4.46        2.61      1.03 o 
  -6   5  10        2.60        4.16      1.04 o 
  -5   5  10        0.04        0.00      0.92 o 
  -4   5  10       41.74       41.33      2.34 o 
  -3   5  10        0.44        0.68      1.05 o 
  -2   5  10      281.17      285.10      8.18 o 
  -1   5  10       55.69       66.59      2.82 o 
   0   5  10        0.54        0.06      1.07 o 
   1   5  10        0.02        0.00      1.04 o 
   2   5  10        2.34        3.30      1.31 o 
   3   5  10        8.23        6.75      1.83 o 
   4   5  10        8.98        6.28      2.10 o 
   5   5  10        1.83        8.79      3.19 o 
 -11   6  10        0.21        1.88      1.71 o 
 -10   6  10        4.02        5.79      1.81 o 
  -9   6  10       15.95       18.58      2.12 o 
  -8   6  10        4.93        3.21      1.27 o 
  -7   6  10       32.98       26.78      1.98 o 
  -6   6  10       13.03       13.40      1.50 o 
  -5   6  10       21.37       20.30      1.69 o 
  -4   6  10       10.11        8.98      1.49 o 
  -3   6  10       54.06       55.84      2.68 o 
  -2   6  10        0.24        0.95      1.20 o 
  -1   6  10       85.18       81.71      3.62 o 
   0   6  10        9.03       12.31      2.00 o 
   1   6  10        7.91       12.39      2.01 o 
   2   6  10       33.51       31.76      2.74 o 
   3   6  10        1.95        0.00      1.35 o 
   4   6  10        0.44        0.10      1.83 o 
   5   6  10        2.52        3.81      2.75 o 
 -10   7  10        0.95        1.10      1.60 o 
  -9   7  10        2.69        3.22      1.42 o 
  -8   7  10       14.49       16.75      1.99 o 
  -7   7  10        0.91        0.00      0.94 o 
  -6   7  10        0.79        0.75      0.95 o 
  -5   7  10       28.49       30.56      2.20 o 
  -4   7  10        0.42        1.48      1.27 o 
  -3   7  10       44.03       37.81      2.77 o 
  -2   7  10       62.99       63.91      3.29 o 
  -1   7  10       10.19       10.84      2.00 o 
   0   7  10        0.83        2.50      1.48 o 
   1   7  10       19.28       26.70      2.62 o 
   2   7  10        1.87        2.79      1.62 o 
   3   7  10        0.04        0.30      1.52 o 
   4   7  10        4.42        5.76      2.33 o 
 -10   8  10       10.66        5.19      1.89 o 
  -9   8  10        0.13        0.00      1.21 o 
  -8   8  10        0.93        0.00      1.15 o 
  -7   8  10        4.04        2.74      1.30 o 
  -6   8  10        0.27        0.00      1.19 o 
  -5   8  10        1.21        0.38      1.24 o 
  -4   8  10        0.80        0.36      1.19 o 
  -3   8  10        1.02        1.31      1.37 o 
  -2   8  10       31.86       29.47      2.66 o 
  -1   8  10       45.15       53.27      3.20 o 
   0   8  10       18.65       14.24      2.19 o 
   1   8  10        0.34        0.93      1.43 o 
   2   8  10        0.45        1.35      1.50 o 
   3   8  10        1.46        1.02      1.61 o 
   4   8  10        3.50        3.19      2.15 o 
 -10   9  10        1.47        0.41      1.94 o 
  -9   9  10        0.57        0.47      1.52 o 
  -8   9  10        0.49        0.00      1.31 o 
  -7   9  10        7.85       10.76      1.98 o 
  -6   9  10        1.65        1.73      1.47 o 
  -5   9  10       30.20       28.64      2.61 o 
  -4   9  10        0.74        0.00      1.25 o 
  -3   9  10       49.94       55.40      3.25 o 
  -2   9  10       67.26       71.65      3.90 o 
  -1   9  10       23.61       38.03      3.00 o 
   0   9  10        3.08        5.61      1.78 o 
   1   9  10        2.38        3.20      1.65 o 
   2   9  10        0.29        0.00      1.42 o 
   3   9  10        3.30        4.02      1.89 o 
   4   9  10        2.85        4.66      2.47 o 
  -9  10  10        1.86        0.83      1.56 o 
  -8  10  10        0.00        0.00      1.59 o 
  -7  10  10        2.41        2.14      1.57 o 
  -6  10  10        0.02        0.88      1.38 o 
  -5  10  10       25.97       27.95      2.72 o 
  -4  10  10        1.77        2.50      1.45 o 
  -3  10  10       20.92       19.78      2.44 o 
  -2  10  10       28.39       31.33      2.80 o 
  -1  10  10       14.73       13.59      2.26 o 
   0  10  10        0.94        1.84      1.62 o 
   1  10  10       12.03       11.63      2.27 o 
   2  10  10        9.93       14.93      2.47 o 
   3  10  10       14.02       18.74      2.64 o 
  -8  11  10        1.96        2.84      1.93 o 
  -7  11  10        7.57        4.83      2.49 o 
  -6  11  10        0.21        1.16      1.47 o 
  -5  11  10        0.28        1.23      1.52 o 
  -4  11  10        3.25        2.92      1.64 o 
  -3  11  10        3.08        3.84      1.65 o 
  -2  11  10        3.22        1.62      1.55 o 
  -1  11  10        7.95       12.14      2.16 o 
   0  11  10        0.38        1.07      1.49 o 
   1  11  10        3.43        4.47      1.89 o 
   2  11  10       12.35       18.92      2.68 o 
  -7  12  10       10.41       12.73      2.65 o 
  -6  12  10        1.57        0.00      1.54 o 
  -5  12  10        0.96        1.51      1.66 o 
  -4  12  10        0.22        0.65      1.40 o 
  -3  12  10        4.06        2.96      1.59 o 
  -2  12  10        0.01        1.52      1.56 o 
  -1  12  10        0.61        1.53      1.59 o 
   0  12  10        0.19        0.00      1.52 o 
   1  12  10        0.01        1.32      1.71 o 
  -6  13  10        1.33        2.29      1.71 o 
  -5  13  10        1.39        1.92      1.67 o 
  -4  13  10        7.37       10.67      2.23 o 
  -3  13  10        4.65        6.39      1.97 o 
  -2  13  10        2.37        2.10      1.73 o 
  -1  13  10        1.92        4.10      1.95 o 
   0  13  10        0.04        1.05      1.74 o 
  -4  14  10        5.03        7.28      2.08 o 
  -3  14  10        0.05        1.44      1.74 o 
  -2  14  10        0.13        0.11      1.77 o 
 -11   0  11       23.42       26.01      4.23 o 
  -9   0  11       11.27       13.31      3.06 o 
  -7   0  11       88.29       95.04      4.34 o 
  -5   0  11       52.14       38.18      3.10 o 
  -3   0  11        4.13       10.92      1.96 o 
  -1   0  11        1.56        0.00      1.74 o 
   1   0  11        3.27        0.39      2.39 o 
   3   0  11        3.48        2.68      2.32 o 
 -11   1  11        4.18        7.46      2.11 o 
 -10   1  11       33.40       30.57      2.98 o 
  -9   1  11        0.02        0.00      1.19 o 
  -8   1  11        0.10        0.00      1.01 o 
  -7   1  11        2.50        3.43      1.18 o 
  -6   1  11        3.81        9.10      1.38 o 
  -5   1  11       29.95       26.55      1.92 o 
  -4   1  11       19.52       25.28      1.86 o 
  -3   1  11        2.71        3.00      1.06 o 
  -2   1  11        6.97        4.54      1.26 o 
  -1   1  11        0.60        2.04      1.10 o 
   0   1  11       24.90       19.31      2.28 o 
   1   1  11       10.65       11.40      1.99 o 
   2   1  11        0.34        1.15      1.42 o 
   3   1  11        0.51        0.05      1.46 o 
   4   1  11        0.03        1.26      1.68 o 
 -11   2  11        9.84       10.52      2.30 o 
 -10   2  11        3.21        4.94      1.86 o 
  -9   2  11        0.82        0.00      1.30 o 
  -8   2  11        7.56        6.79      1.39 o 
  -7   2  11       11.81        9.05      1.45 o 
  -6   2  11        0.02        0.24      0.94 o 
  -5   2  11        5.17        5.79      1.20 o 
  -4   2  11       23.59       29.87      1.98 o 
  -3   2  11        1.35        1.41      1.07 o 
  -2   2  11        0.09        1.81      1.11 o 
  -1   2  11        1.34        1.93      1.17 o 
   0   2  11       10.50        7.87      1.76 o 
   1   2  11        5.01        3.18      1.52 o 
   2   2  11       16.26       15.18      2.22 o 
   3   2  11        0.88        0.00      1.40 o 
   4   2  11       19.98       21.22      2.66 o 
 -11   3  11       12.15       18.32      2.67 o 
 -10   3  11        0.22        1.42      1.53 o 
  -9   3  11        1.48        0.26      1.22 o 
  -8   3  11        0.10        0.00      0.97 o 
  -7   3  11        0.00        0.27      1.00 o 
  -6   3  11       17.26       16.32      1.66 o 
  -5   3  11        8.05        4.55      1.18 o 
  -4   3  11       59.62       63.61      2.54 o 
  -3   3  11       11.53       12.89      1.73 o 
  -2   3  11       20.03       20.46      1.98 o 
  -1   3  11        1.79        2.33      1.22 o 
   0   3  11        1.44        0.51      1.16 o 
   1   3  11       10.74       11.78      2.06 o 
   2   3  11        2.16        0.70      1.40 o 
   3   3  11        3.80        3.24      1.65 o 
   4   3  11       22.95       24.19      2.81 o 
 -10   4  11        0.04        1.96      1.65 o 
  -9   4  11        0.02        0.00      1.13 o 
  -8   4  11        5.79        4.18      1.23 o 
  -7   4  11        1.79        4.05      1.23 o 
  -6   4  11        1.68        1.87      1.08 o 
  -5   4  11        2.44        4.34      1.18 o 
  -4   4  11        1.98        1.17      1.08 o 
  -3   4  11        0.00        0.14      1.13 o 
  -2   4  11        5.04        8.27      1.56 o 
  -1   4  11        0.79        0.09      1.17 o 
   0   4  11        0.03        0.20      1.16 o 
   1   4  11        2.11        2.99      1.40 o 
   2   4  11        4.07        6.21      1.86 o 
   3   4  11        0.33        0.00      1.52 o 
   4   4  11        7.80       12.49      2.76 o 
 -10   5  11        1.51        0.87      1.54 o 
  -9   5  11        1.18        4.40      1.51 o 
  -8   5  11       10.59       13.78      1.92 o 
  -7   5  11        8.84       15.86      1.73 o 
  -6   5  11        2.43        0.44      0.99 o 
  -5   5  11        0.00        0.00      1.00 o 
  -4   5  11        0.02        0.16      1.14 o 
  -3   5  11        3.88        5.54      1.49 o 
  -2   5  11       87.50       86.53      3.33 o 
  -1   5  11       13.86       14.78      1.90 o 
   0   5  11       10.63        9.23      1.72 o 
   1   5  11        0.00        0.57      1.39 o 
   2   5  11        6.34        5.56      2.13 o 
   3   5  11       15.01       17.77      3.02 o 
   4   5  11        0.08        4.00      2.84 o 
 -10   6  11        7.21       11.35      2.19 o 
  -9   6  11        1.62        1.16      1.39 o 
  -8   6  11       17.63       22.53      2.31 o 
  -7   6  11       16.40       20.89      1.93 o 
  -6   6  11        0.46        0.70      1.18 o 
  -5   6  11       11.36        9.43      1.64 o 
  -4   6  11       19.07       19.88      2.06 o 
  -3   6  11        4.12        2.77      1.47 o 
  -2   6  11       27.97       29.06      2.69 o 
  -1   6  11       26.12       35.55      2.93 o 
   0   6  11       20.43       19.68      2.42 o 
   1   6  11       12.43       11.81      2.12 o 
   2   6  11       18.92       19.14      2.47 o 
   3   6  11        7.03        6.67      2.41 o 
  -9   7  11        3.23        2.84      1.50 o 
  -8   7  11        0.04        0.00      1.24 o 
  -7   7  11       27.27       32.57      2.26 o 
  -6   7  11        9.75       10.84      2.03 o 
  -5   7  11       11.76       14.23      2.21 o 
  -4   7  11        6.30        8.99      1.93 o 
  -3   7  11       32.88       33.38      2.84 o 
  -2   7  11       64.18       59.70      3.45 o 
  -1   7  11        0.89        1.24      1.57 o 
   0   7  11        2.15        4.06      1.73 o 
   1   7  11        0.04        1.67      1.59 o 
   2   7  11        0.00        1.01      1.66 o 
   3   7  11       20.16       26.65      2.91 o 
  -9   8  11        0.08        0.00      1.40 o 
  -8   8  11        9.09       11.55      2.15 o 
  -7   8  11        2.31        1.67      1.60 o 
  -6   8  11        1.41        0.42      1.32 o 
  -5   8  11        0.02        0.00      1.35 o 
  -4   8  11        6.65        5.37      1.74 o 
  -3   8  11        0.38        1.22      1.48 o 
  -2   8  11        0.45        0.64      1.53 o 
  -1   8  11       11.36       14.64      2.35 o 
   0   8  11        0.01        0.00      1.58 o 
   1   8  11       26.67       24.39      2.81 o 
   2   8  11        0.00        1.46      1.73 o 
  -8   9  11        2.38        3.53      2.00 o 
  -7   9  11        0.62        0.00      1.55 o 
  -6   9  11        0.14        0.00      1.38 o 
  -5   9  11        3.11        2.73      1.61 o 
  -4   9  11        2.38        0.00      1.42 o 
  -3   9  11        3.50        3.25      1.73 o 
  -2   9  11       26.82       29.11      2.85 o 
  -1   9  11        3.53        5.24      1.91 o 
   0   9  11        3.58        4.06      1.96 o 
   1   9  11       17.86       18.52      2.69 o 
   2   9  11        1.88        1.50      1.85 o 
  -8  10  11        0.10        0.00      1.78 o 
  -7  10  11        2.47        4.35      1.85 o 
  -6  10  11        1.08        2.04      1.55 o 
  -5  10  11        0.01        0.00      1.44 o 
  -4  10  11        0.01        0.90      1.52 o 
  -3  10  11        1.09        0.02      1.48 o 
  -2  10  11        1.93        2.61      1.94 o 
  -1  10  11       12.92       12.49      2.25 o 
   0  10  11        0.17        0.00      1.70 o 
   1  10  11        1.08        0.34      1.80 o 
  -7  11  11        1.74        4.57      2.13 o 
  -6  11  11        0.10        0.00      1.42 o 
  -5  11  11        3.75        4.46      1.81 o 
  -4  11  11        0.17        0.53      1.53 o 
  -3  11  11        1.00        2.61      1.72 o 
  -2  11  11        0.72        0.98      1.72 o 
  -1  11  11        3.05        4.97      1.94 o 
   0  11  11        3.72        4.38      1.99 o 
  -5  12  11        2.01        2.85      1.85 o 
  -4  12  11        0.70        0.82      1.62 o 
  -3  12  11        1.10        2.05      1.77 o 
  -2  12  11        1.38        1.27      1.68 o 
  -1  12  11        0.85        1.81      1.90 o 
 -10   0  12       60.88       84.78      9.86 o 
  -8   0  12        3.57        2.61      1.79 o 
  -6   0  12       19.79       11.45      2.25 o 
  -4   0  12        0.08        0.00      1.36 o 
  -2   0  12        0.14        0.00      1.89 o 
   0   0  12       20.36       18.18      3.73 o 
   2   0  12        1.89        2.73      2.16 o 
 -10   1  12        1.13        0.89      1.69 o 
  -9   1  12        9.20        5.75      1.93 o 
  -8   1  12        0.65        0.15      1.04 o 
  -7   1  12        5.69        4.27      1.27 o 
  -6   1  12        3.95        4.58      1.28 o 
  -5   1  12        4.40        8.26      1.45 o 
  -4   1  12        1.84        0.92      1.05 o 
  -3   1  12        0.00        0.00      1.15 o 
  -2   1  12        9.53       11.25      2.02 o 
  -1   1  12        5.16        7.72      1.85 o 
   0   1  12       11.45       13.89      2.19 o 
   1   1  12       20.11       25.37      2.72 o 
   2   1  12        3.39        7.03      1.96 o 
   3   1  12        1.20        1.98      1.84 o 
 -10   2  12       21.67       23.81      2.91 o 
  -9   2  12        1.65        3.31      1.50 o 
  -8   2  12        2.18        3.39      1.27 o 
  -7   2  12        0.35        0.00      1.02 o 
  -6   2  12        0.56        1.50      1.06 o 
  -5   2  12        1.21        0.00      1.10 o 
  -4   2  12        8.43        5.30      1.44 o 
  -3   2  12        0.19        0.00      1.10 o 
  -2   2  12        0.07        0.76      1.20 o 
  -1   2  12        1.10        2.28      1.54 o 
   0   2  12       39.50       42.29      3.15 o 
   1   2  12        1.33        1.34      1.60 o 
   2   2  12        2.06        1.18      1.70 o 
   3   2  12        3.89        7.36      2.20 o 
  -9   3  12        2.82        4.24      1.59 o 
  -8   3  12       10.26        7.47      1.52 o 
  -7   3  12        0.25        1.67      1.18 o 
  -6   3  12        7.52        6.40      1.38 o 
  -5   3  12        4.37        4.78      1.49 o 
  -4   3  12        2.06        1.35      1.21 o 
  -3   3  12        0.08        0.60      1.18 o 
  -2   3  12        0.88        2.24      1.32 o 
  -1   3  12        2.99        2.57      1.36 o 
   0   3  12        0.00        0.00      1.42 o 
   1   3  12        0.04        0.00      1.46 o 
   2   3  12        3.13        5.73      1.93 o 
  -9   4  12        0.33        0.00      1.35 o 
  -8   4  12        2.12        2.96      1.30 o 
  -7   4  12        1.58        0.75      1.13 o 
  -6   4  12        0.11        0.09      1.24 o 
  -5   4  12        0.24        1.06      1.29 o 
  -4   4  12        0.58        0.83      1.28 o 
  -3   4  12        0.92        3.69      1.38 o 
  -2   4  12       10.61       12.96      1.88 o 
  -1   4  12        1.52        2.30      1.41 o 
   0   4  12        2.62        2.67      1.70 o 
   1   4  12        1.38        0.06      1.56 o 
   2   4  12        0.24        0.52      1.83 o 
  -9   5  12        1.33        2.85      1.51 o 
  -8   5  12        4.05        4.93      1.51 o 
  -7   5  12        2.26        4.80      1.38 o 
  -6   5  12        1.68        2.27      1.38 o 
  -5   5  12        2.56        3.46      1.42 o 
  -4   5  12        4.52        5.55      1.54 o 
  -3   5  12        1.27        0.38      1.18 o 
  -2   5  12        8.04        5.31      1.61 o 
  -1   5  12        1.85        0.81      1.50 o 
   0   5  12        0.01        0.00      1.51 o 
   1   5  12        0.24        0.23      1.91 o 
   2   5  12        8.37        7.05      2.49 o 
  -9   6  12        0.88        0.00      1.37 o 
  -8   6  12        0.06        1.12      1.40 o 
  -7   6  12        0.92        0.34      1.34 o 
  -6   6  12        0.05        0.00      1.17 o 
  -5   6  12        0.03        0.94      1.56 o 
  -4   6  12        6.17       10.89      2.14 o 
  -3   6  12       37.70       37.16      3.08 o 
  -2   6  12       46.13       39.11      3.75 o 
  -1   6  12       30.36       32.64      3.05 o 
   0   6  12        8.52        8.00      2.06 o 
   1   6  12        2.84        1.76      1.78 o 
  -8   7  12        3.11        4.25      2.24 o 
  -7   7  12        0.26        1.15      1.63 o 
  -6   7  12        0.13        0.00      1.48 o 
  -5   7  12       22.06       21.42      2.63 o 
  -4   7  12       27.50       30.79      2.95 o 
  -3   7  12        2.64        4.53      1.80 o 
  -2   7  12       73.45       71.84      3.88 o 
  -1   7  12        4.39        2.93      1.79 o 
   0   7  12        0.14        0.84      1.75 o 
   1   7  12        5.24        6.14      2.09 o 
  -7   8  12        5.62        7.10      2.06 o 
  -6   8  12        1.76        3.08      1.77 o 
  -5   8  12        1.74        1.55      1.61 o 
  -4   8  12        3.80        5.80      1.99 o 
  -3   8  12       48.29       40.01      3.32 o 
  -2   8  12        0.57        2.04      1.77 o 
  -1   8  12        0.22        0.46      1.82 o 
   0   8  12        0.82        0.49      1.83 o 
  -6   9  12        0.03        0.00      1.52 o 
  -5   9  12        0.02        1.20      1.71 o 
  -4   9  12        3.35        2.27      1.68 o 
  -3   9  12        0.77        0.95      1.73 o 
  -2   9  12        7.32        5.75      2.11 o 
  -1   9  12        0.21        1.91      1.86 o 
  -5  10  12        0.55        0.00      1.71 o 
  -4  10  12        2.60        2.92      1.88 o 
  -3  10  12        2.72        0.72      1.77 o 
  -2  10  12        1.01        2.39      1.94 o 
  -7   0  13        6.61       11.43      2.55 o 
  -5   0  13       46.43       44.43      4.63 o 
  -3   0  13        8.02       16.43      4.63 o 
  -1   0  13        0.31        0.90      2.30 o 
  -8   1  13        0.15        0.75      1.26 o 
  -7   1  13        2.65        2.67      1.36 o 
  -6   1  13        9.80        9.45      1.67 o 
  -5   1  13        0.11        0.21      1.34 o 
  -4   1  13        3.92        3.58      1.54 o 
  -3   1  13        0.66        0.93      1.45 o 
  -2   1  13        0.22        1.39      1.59 o 
  -1   1  13        0.53        1.72      1.66 o 
   0   1  13       10.55       13.31      2.38 o 
  -8   2  13        0.50        0.24      1.25 o 
  -7   2  13        0.23        0.00      1.16 o 
  -6   2  13        0.85        2.07      1.43 o 
  -5   2  13        1.16        0.61      1.33 o 
  -4   2  13        0.38        0.97      1.37 o 
  -3   2  13        0.16        0.00      1.29 o 
  -2   2  13        5.51        3.82      1.85 o 
  -1   2  13        4.95        7.99      2.12 o 
   0   2  13        8.87        6.54      2.09 o 
  -8   3  13        1.52        1.88      1.35 o 
  -7   3  13        0.55        0.60      1.25 o 
  -6   3  13        1.95        3.15      1.53 o 
  -5   3  13        0.54        0.69      1.37 o 
  -4   3  13        5.13        5.65      1.65 o 
  -3   3  13        0.29        0.00      1.32 o 
  -2   3  13        0.56        1.50      1.66 o 
  -1   3  13        0.02        0.71      1.60 o 
   0   3  13        0.14        0.00      1.68 o 
  -7   4  13        1.20        0.84      1.66 o 
  -6   4  13        0.99        0.00      1.30 o 
  -5   4  13        0.13        0.38      1.30 o 
  -4   4  13        1.80        0.72      1.36 o 
  -3   4  13        0.04        0.00      1.31 o 
  -2   4  13       15.53       17.37      2.24 o 
  -1   4  13        0.02        0.00      1.64 o 
   0   4  13        0.67        1.11      2.19 o 
  -7   5  13        0.11        0.00      1.40 o 
  -6   5  13        5.12        5.37      1.82 o 
  -5   5  13        9.20       11.52      2.02 o 
  -4   5  13        0.36        0.89      1.45 o 
  -3   5  13       14.31       12.78      2.33 o 
  -2   5  13        0.11        2.18      1.75 o 
  -1   5  13        2.14        4.05      1.89 o 
  -6   6  13        0.39        1.27      1.64 o 
  -5   6  13        0.32        1.70      1.84 o 
  -4   6  13        1.09        3.06      1.83 o 
  -3   6  13       11.43       15.70      2.61 o 
  -2   6  13       73.43       84.10      4.34 o 
  -1   6  13       10.62       13.02      2.53 o 
  -5   7  13        9.66       11.34      2.31 o 
  -4   7  13        2.14        3.68      1.92 o 
  -3   7  13       85.65       90.09      4.51 o 
                                                 
